# Supplementary material for: Single-cell landscape of immunocytes in patients with extrahepatic cholangiocarcinoma
Source: J Transl Med. 2022 May 13;20:210. doi: 10.1186/s12967-022-03424-5 (PMC9103331; doi:10.1186/s12967-022-03424-5)
Supplement: Supplementary file 3 — Additional file 3. Table S1. The information of ECCA patients. [file 12967_2022_3424_MOESM3_ESM.xlsx]

## Sheet: Sheet1
Table S1. The information of ECCA patients
Patient ID	Age (years)	Gender	Type	Histopathological information	Stage
1009585911	71	male	Perihilar cholangiocarcinoma	adenocarcinoma	T2N1M0 ((AJCC 8th Edition)
1008663783	55	male	Perihilar cholangiocarcinoma	adenocarcinoma	T3N1M0 ((AJCC 8th Edition)
