# Supplementary material for: Single-cell landscape of immunocytes in patients with extrahepatic cholangiocarcinoma
Source: J Transl Med. 2022 May 13;20:210. doi: 10.1186/s12967-022-03424-5 (PMC9103331; doi:10.1186/s12967-022-03424-5)
Supplement: Supplementary file 5 — Additional file 5. Table S3. List of signature genes expressed in CD4+T cell subclusters, Related to Figure 2. [file 12967_2022_3424_MOESM5_ESM.xlsx]

## Sheet: C1-CD4
Table S3. List of signature genes expressed in CD4+T cell subclusters, Related to Figure 2
ZFP36	4.69696e-111	2.01312e-107	1.17266
ZFP36L2	2.43494e-102	1.04362e-98	0.969196
FTH1	1.82671e-100	7.82928e-97	0.84206
SRGN	5.16071e-99	2.21188e-95	0.888949
TSC22D3	1.89487e-94	8.1214e-91	0.87201
EZR	6.16606e-91	2.64277e-87	0.991219
LMNA	1.83237e-87	7.85354e-84	1.32208
FOS	1.34155e-85	5.74988e-82	1.44428
IL7R	3.87052e-82	1.65891e-78	0.755505
KLF6	6.41777e-81	2.75066e-77	0.99906
YPEL5	4.19352e-78	1.79734e-74	0.791494
JUN	3.51396e-77	1.50608e-73	1.29449
EIF1	4.78232e-77	2.0497e-73	0.43648
TNFAIP3	2.60658e-75	1.11718e-71	0.913592
CXCR4	3.02974e-72	1.29855e-68	0.825316
CREM	9.20011e-71	3.94317e-67	0.750805
BTG1	3.45524e-68	1.48092e-64	0.522589
ANXA1	1.29799e-66	5.56319e-63	1.26226
FOSB	1.75024e-63	7.50154e-60	1.23817
FAM177A1	4.15552e-63	1.78106e-59	0.712024
MCL1	2.01347e-62	8.62973e-59	0.804574
RGCC	1.86357e-61	7.98727e-58	1.01201
H3F3B	2.78382e-59	1.19314e-55	0.513108
MYADM	1.13825e-58	4.87852e-55	1.04732
IDS	5.37451e-58	2.30351e-54	0.71945
SERTAD1	2.60325e-57	1.11575e-53	0.810404
DUSP1	1.6753e-56	7.18032e-53	0.823592
JUND	3.45311e-56	1.48e-52	0.868782
PPP1R15A	2.51664e-53	1.07863e-49	0.757327
TUBB4B	1.42665e-50	6.11464e-47	0.815968
CSRNP1	3.44731e-50	1.47752e-46	0.644667
SRSF7	4.39317e-48	1.88291e-44	0.600222
ZNF331	1.33668e-47	5.72902e-44	0.619009
NR4A2	2.32643e-46	9.97109e-43	0.751083
SLC2A3	2.04138e-45	8.74937e-42	0.577386
CRYBG1	3.83572e-45	1.64399e-41	0.591146
CDKN1A	1.02624e-44	4.39848e-41	0.755444
SARAF	1.92574e-44	8.2537e-41	0.365173
ELF1	3.24925e-43	1.39263e-39	0.54891
RNF19A	9.54848e-43	4.09248e-39	0.670154
PER1	1.66414e-42	7.1325e-39	0.614248
MALAT1	1.23702e-40	5.30189e-37	0.378193
RPS4Y1	3.87432e-40	1.66053e-36	0.535067
RNF125	9.44271e-39	4.04715e-35	0.607333
PIK3R1	1.367e-37	5.85897e-34	0.599502
ARL4A	2.30978e-37	9.8997e-34	0.616991
UBC	3.14164e-37	1.34651e-33	0.358337
YWHAZ	3.62404e-36	1.55327e-32	0.380419
GABARAPL1	4.88481e-36	2.09363e-32	0.571937
DNAJB1	3.30934e-35	1.41838e-31	0.513503
ELL2	1.69759e-34	7.27589e-31	0.587539
CNOT6L	2.9125e-34	1.2483e-30	0.585172
SKIL	1.91369e-33	8.20207e-30	0.57767
AREG	4.65542e-33	1.99532e-29	0.829985
FYN	4.67894e-33	2.00539e-29	0.533084
SMCHD1	2.20133e-32	9.43492e-29	0.478198
SMAD7	2.29383e-32	9.83134e-29	0.496588
SELENOK	7.98195e-32	3.42106e-28	0.468082
CCNH	1.41205e-29	6.05204e-26	0.534889
NR4A3	6.16515e-29	2.64238e-25	0.516706
SAMSN1	7.46547e-29	3.1997e-25	0.473433
ODC1	9.10551e-29	3.90262e-25	0.54831
TUBB2A	1.26355e-28	5.41556e-25	0.485429
EML4	1.65863e-28	7.10887e-25	0.455505
PLK3	7.95607e-28	3.40997e-24	0.482103
NR3C1	1.2224e-27	5.23922e-24	0.561695
HSP90AA1	1.39334e-27	5.97185e-24	0.379998
ARID5A	1.61065e-27	6.90325e-24	0.457113
CCR6	3.09915e-27	1.3283e-23	0.539096
HSPH1	3.80786e-27	1.63205e-23	0.49532
DDIT4	3.88333e-27	1.6644e-23	0.665431
KDM6B	9.19735e-27	3.94198e-23	0.533526
GPCPD1	1.0126e-26	4.34002e-23	0.530427
GADD45B	1.96455e-26	8.42005e-23	0.761388
JMJD1C	2.16137e-26	9.26364e-23	0.508903
FKBP5	4.71989e-26	2.02295e-22	0.438076
GPR183	7.84502e-26	3.36237e-22	0.485297
GLIPR1	9.84039e-26	4.21759e-22	0.545053
IER2	1.07191e-25	4.59422e-22	0.810981
PPP1CB	1.4044e-25	6.01927e-22	0.477673
IVNS1ABP	1.48135e-25	6.34908e-22	0.48631
TSPYL2	2.76316e-25	1.18429e-21	0.521762
CCR4	4.44875e-25	1.90673e-21	0.502013
HEXIM1	6.58257e-25	2.82129e-21	0.430486
PFKFB3	6.73281e-25	2.88568e-21	0.53833
DUSP2	1.20061e-24	5.14583e-21	0.693927
CD44	1.57898e-24	6.76749e-21	0.401452
SYTL3	2.61769e-24	1.12194e-20	0.527211
DNAJA1	3.93693e-24	1.68737e-20	0.57445
ADGRE5	8.71531e-24	3.73538e-20	0.579426
PBX4	9.36168e-24	4.01241e-20	0.428307
PARP8	1.11166e-23	4.76456e-20	0.501971
KLRB1	3.4839e-23	1.4932e-19	0.492906
LDHA	5.14589e-23	2.20553e-19	0.364858
CYCS	1.7282e-22	7.40709e-19	0.39877
CCNL1	2.93234e-22	1.2568e-18	0.41835
PTGER4	3.05248e-22	1.30829e-18	0.432595
NFKBIA	3.13029e-22	1.34164e-18	0.52177
TUBA4A	3.3509e-22	1.4362e-18	0.575324
TUBA1A	4.14297e-22	1.77568e-18	0.496136
PDE4D	1.08645e-21	4.65654e-18	0.465899
AKAP13	1.4201e-21	6.08656e-18	0.458109
ATP1B3	2.12793e-21	9.12032e-18	0.478767
FUS	4.49327e-21	1.92582e-17	0.396021
VIM	4.78727e-21	2.05182e-17	0.467218
RORA	5.63042e-21	2.4132e-17	0.432779
ZNF831	1.05026e-20	4.50139e-17	0.477187
DDX24	2.056e-20	8.812e-17	0.415753
HERPUD1	3.16443e-20	1.35627e-16	0.456677
MT-ND2	5.43826e-20	2.33084e-16	0.380936
DDX3Y	9.22258e-20	3.9528e-16	0.414531
AHNAK	1.05708e-19	4.53064e-16	0.426913
RGS1	1.35007e-19	5.78642e-16	0.474808
SAT1	6.44141e-19	2.76079e-15	0.326942
BRD2	9.74403e-19	4.17629e-15	0.521294
GSPT1	1.36902e-18	5.8676e-15	0.407992
H2AFX	3.93434e-18	1.68626e-14	0.480385
BHLHE40	4.28737e-18	1.83757e-14	0.419674
IFRD1	4.29932e-18	1.84269e-14	0.483807
SLC7A5	6.05929e-18	2.59701e-14	0.40436
FAAH2	7.09263e-18	3.0399e-14	0.420173
HSPA5	1.52204e-17	6.52344e-14	0.372008
ZFAND5	1.73267e-17	7.42622e-14	0.478522
TIPARP	1.86458e-17	7.9916e-14	0.46538
SDCBP	2.18218e-17	9.35284e-14	0.401763
CHMP1B	2.25838e-17	9.67943e-14	0.479394
CD55	2.98901e-17	1.28109e-13	0.281535
HSP90AB1	3.74812e-17	1.60644e-13	0.271791
USP36	4.17656e-17	1.79007e-13	0.406438
TAGLN2	4.77223e-17	2.04538e-13	0.36034
SC5D	5.09855e-17	2.18524e-13	0.346214
CELF2	5.54425e-17	2.37626e-13	0.401034
EIF4A3	8.8181e-17	3.77944e-13	0.436251
FOSL2	1.85652e-16	7.95704e-13	0.343736
CRIP1	1.90361e-16	8.15886e-13	0.500146
RBM39	2.75619e-16	1.1813e-12	0.314017
TSC22D2	2.83596e-16	1.21549e-12	0.387688
RALGAPA1	2.93374e-16	1.2574e-12	0.376849
PDE4B	6.73905e-16	2.88836e-12	0.359979
SPOCK2	8.95916e-16	3.8399e-12	0.324709
PGAP1	2.90783e-15	1.2463e-11	0.435008
SLC38A2	5.19082e-15	2.22478e-11	0.455326
HERPUD2	5.74284e-15	2.46138e-11	0.351091
BCLAF1	9.82103e-15	4.20929e-11	0.342008
P2RY10	1.34821e-14	5.77845e-11	0.363887
RANBP2	1.38709e-14	5.94505e-11	0.376016
BIRC3	6.39396e-14	2.74045e-10	0.407047
TOB1	6.9475e-14	2.9777e-10	0.58348
EIF4G2	8.02944e-14	3.44142e-10	0.318518
SYAP1	1.52313e-13	6.52813e-10	0.377582
EMB	1.52813e-13	6.54955e-10	0.364408
LINC-PINT	1.85646e-13	7.9568e-10	0.330275
DENND4A	2.27937e-13	9.76938e-10	0.322643
AMD1	2.50113e-13	1.07198e-09	0.361205
STAT4	2.53256e-13	1.08545e-09	0.339981
PPP1R10	2.63285e-13	1.12844e-09	0.345665
SFPQ	3.64012e-13	1.56015e-09	0.319313
LDLRAD4	7.95968e-13	3.41152e-09	0.383198
SNX9	1.12181e-12	4.80806e-09	0.317372
IDI1	1.1405e-12	4.88819e-09	0.287076
CDK17	1.3519e-12	5.79426e-09	0.41499
ATP2B1	1.80736e-12	7.74633e-09	0.32369
PPP2R5C	2.47682e-12	1.06156e-08	0.284325
GPR171	2.4978e-12	1.07056e-08	0.512142
MAP3K2	3.04247e-12	1.304e-08	0.28896
ZNF10	3.78858e-12	1.62379e-08	0.280773
SMAP2	3.89645e-12	1.67002e-08	0.300192
SOD2	4.23796e-12	1.81639e-08	0.505991
CLK1	4.51758e-12	1.93623e-08	0.337206
PDE3B	5.69235e-12	2.43974e-08	0.290937
ARF4	5.69283e-12	2.43995e-08	0.32613
TUBA1B	6.13955e-12	2.63141e-08	0.346859
FAS	6.91746e-12	2.96482e-08	0.313201
SH2D2A	8.26039e-12	3.5404e-08	0.326133
OSBPL8	8.79168e-12	3.76811e-08	0.385364
G3BP2	1.16149e-11	4.97813e-08	0.292199
TUBA1C	1.27145e-11	5.44941e-08	0.339168
PDCD4	1.42076e-11	6.08938e-08	0.277547
NEAT1	1.47583e-11	6.32539e-08	0.348513
GPBP1	2.35267e-11	1.00835e-07	0.29813
SLC39A8	2.35514e-11	1.00941e-07	0.292005
CEMIP2	2.55117e-11	1.09343e-07	0.309784
AL135905.2	3.43346e-11	1.47158e-07	0.325328
ARL4C	3.47511e-11	1.48943e-07	0.342209
ALG13	3.61832e-11	1.55081e-07	0.257063
ZC3HAV1	3.65839e-11	1.56799e-07	0.321175
ICOS	4.48621e-11	1.92279e-07	0.289761
MIDN	5.72117e-11	2.45209e-07	0.327759
CHD2	6.89826e-11	2.9566e-07	0.317263
PNPLA8	1.08984e-10	4.67107e-07	0.253438
IQGAP2	1.11702e-10	4.78753e-07	0.318332
ANKRD12	1.24636e-10	5.3419e-07	0.345316
TENT5C	1.34455e-10	5.76273e-07	0.310163
PNP	1.62672e-10	6.9721e-07	0.366105
JOSD1	1.77796e-10	7.62033e-07	0.291127
WSB1	1.87566e-10	8.03909e-07	0.315409
BORCS5	2.84707e-10	1.22025e-06	0.299955
IFNGR1	2.90377e-10	1.24456e-06	0.410493
SMARCA5	3.12808e-10	1.34069e-06	0.287509
SGK1	3.99625e-10	1.71279e-06	0.319259
CST7	4.33174e-10	1.85658e-06	0.408783
DNAJB6	5.31949e-10	2.27993e-06	0.284232
STK17B	5.51432e-10	2.36344e-06	0.257479
RELB	6.08177e-10	2.60665e-06	0.291202
CD96	6.37235e-10	2.73119e-06	0.276241
GPR132	6.43423e-10	2.75771e-06	0.272546
MBP	7.16324e-10	3.07016e-06	0.296605
HNRNPUL1	7.32854e-10	3.14101e-06	0.286657
REL	8.03078e-10	3.44199e-06	0.312407
EIF5	8.87232e-10	3.80268e-06	0.293607
MAPK1IP1L	1.56744e-09	6.71804e-06	0.271144
STOM	1.74541e-09	7.48082e-06	0.29446
NASP	1.78836e-09	7.66493e-06	0.296929
SLA	1.92994e-09	8.27174e-06	0.279592
LRRFIP1	2.93831e-09	1.25936e-05	0.30593
YIPF5	3.46063e-09	1.48323e-05	0.310932
PAF1	3.98495e-09	1.70795e-05	0.260844
RILPL2	4.10558e-09	1.75965e-05	0.369761
DDIT3	5.03298e-09	2.15713e-05	0.273223
GNG2	5.28506e-09	2.26518e-05	0.283409
PRNP	9.3993e-09	4.02854e-05	0.300005
RNF149	9.87515e-09	4.23249e-05	0.267602
SETD2	1.17094e-08	5.01866e-05	0.296402
SCML1	1.27882e-08	5.48104e-05	0.270196
CMTM8	1.9019e-08	8.15155e-05	0.264139
KLF3	1.91356e-08	8.20152e-05	0.313727
PRRC2C	2.14898e-08	9.21051e-05	0.251758
SRSF2	2.35158e-08	0.000100789	0.310396
NAMPT	4.63555e-08	0.00019868	0.255825
JMY	5.54357e-08	0.000237597	0.305797
SOCS1	7.01076e-08	0.000300481	0.350515
CBLB	8.25568e-08	0.000353838	0.275661
IRF2BP2	1.08284e-07	0.000464106	0.251287
LPAR2	1.1248e-07	0.00048209	0.257374
FBXO34	5.39153e-07	0.00231081	0.273654
S100A11	6.78303e-07	0.00290721	0.262492
SNHG15	6.86594e-07	0.00294274	0.264221
CEBPZ	8.666e-07	0.00371425	0.258927
DDX3X	1.06781e-06	0.00457662	0.308095
CITED2	1.09478e-06	0.00469224	0.317815
ATF4	1.3926e-06	0.00596869	0.263313
ARAP2	1.49561e-06	0.00641018	0.250054
FKBP11	1.68063e-06	0.00720316	0.256163
POLR2A	5.43483e-06	0.0232937	0.278343
TMX4	9.46746e-06	0.0405775	0.266701

## Sheet: C2-CD4
gene	p_val	p_val_adj	avg_logFC
RPS3A	5.74427e-123	2.46199e-119	0.545505
RPS4X	3.76357e-101	1.61307e-97	0.472126
RPS21	1.0571e-84	4.53075e-81	0.414829
RPS28	4.07007e-83	1.74443e-79	0.323314
RPS14	4.50839e-81	1.9323e-77	0.377542
RPS12	9.83741e-81	4.21631e-77	0.359875
RPL19	1.19001e-80	5.10039e-77	0.345476
RPS23	3.74771e-79	1.60627e-75	0.347005
RPS13	5.46268e-79	2.3413e-75	0.39544
RPL30	1.13493e-77	4.86431e-74	0.322963
RPL32	2.32749e-74	9.97564e-71	0.326898
RPS5	7.21076e-70	3.09053e-66	0.417805
RPL34	1.78974e-69	7.67085e-66	0.307455
RPL35A	2.03439e-69	8.7194e-66	0.342218
RPL22	3.73232e-67	1.59967e-63	0.401465
RPL10	2.81518e-65	1.20659e-61	0.305944
RPL37	2.21864e-63	9.50911e-60	0.321519
RPS15A	1.87827e-62	8.05025e-59	0.252763
RPS27A	5.86736e-62	2.51475e-58	0.291761
RPS27	6.04571e-62	2.59119e-58	0.306773
RPL18	5.25682e-61	2.25307e-57	0.294285
NOSIP	1.17756e-59	5.04703e-56	0.864255
TCF7	1.41413e-58	6.06097e-55	0.85667
AC243960.1	1.92456e-53	8.24867e-50	0.758785
LIMD2	5.62603e-53	2.41131e-49	0.656464
PCED1B-AS1	6.49879e-49	2.78538e-45	0.728309
RPS29	1.76904e-48	7.5821e-45	0.354214
RPL5	7.00687e-48	3.00315e-44	0.315138
GIMAP4	1.10669e-46	4.74326e-43	0.756627
LTB	1.13388e-46	4.85982e-43	0.573309
HLA-B	6.68203e-46	2.86392e-42	0.42758
RPS2	1.86556e-44	7.99577e-41	0.305784
RPS25	5.71254e-44	2.44839e-40	0.275013
EEF1B2	5.79146e-44	2.48222e-40	0.375876
RPS8	2.0954e-41	8.98089e-38	0.250965
RPL29	2.76292e-40	1.18419e-36	0.258766
MYL12A	2.12718e-39	9.11708e-36	0.475532
PRKCQ-AS1	9.39813e-39	4.02804e-35	0.692712
NACA	4.28273e-38	1.83558e-34	0.312041
RPL14	5.7331e-38	2.45721e-34	0.263969
RPS9	6.16706e-36	2.6432e-32	0.278876
GPSM3	1.91412e-35	8.20392e-32	0.530372
TMEM204	8.57818e-35	3.67661e-31	0.542131
TRAF3IP3	5.36468e-34	2.2993e-30	0.614818
TLE5	8.49041e-34	3.63899e-30	0.532191
RPL6	1.02434e-33	4.39031e-30	0.267203
RPL8	1.40247e-33	6.011e-30	0.258629
LEF1	3.75498e-33	1.60938e-29	0.606691
LDHB	8.28819e-32	3.55232e-28	0.393341
MYC	3.4731e-31	1.48857e-27	0.646483
RPL24	5.8921e-31	2.52535e-27	0.256403
AIF1	1.01373e-28	4.34483e-25	0.6514
IL16	1.42925e-27	6.12577e-24	0.557703
MAL	3.27272e-27	1.40269e-23	0.617629
PTPN6	2.97027e-25	1.27306e-21	0.557553
CHRM3-AS2	3.8004e-25	1.62885e-21	0.486131
EEF1G	1.33643e-24	5.72793e-21	0.272312
CISH	1.5243e-24	6.53317e-21	0.473712
TOMM7	2.07497e-24	8.89334e-21	0.305768
SNHG29	3.36572e-24	1.44255e-20	0.368249
FLT3LG	3.66751e-23	1.57189e-19	0.552613
LINC00861	1.00955e-22	4.32692e-19	0.577857
GIMAP5	2.39852e-22	1.02801e-18	0.519961
LCK	2.96357e-22	1.27018e-18	0.392733
STMN1	5.5275e-22	2.36909e-18	0.485883
IFITM1	6.68577e-20	2.86552e-16	0.303581
PCBP1	2.44217e-19	1.04671e-15	0.378407
LDLRAP1	2.56562e-19	1.09963e-15	0.511195
GIMAP7	4.98064e-19	2.1347e-15	0.430086
FTL	1.36838e-18	5.86487e-15	0.261633
C1orf162	1.68871e-18	7.2378e-15	0.464194
JUNB	3.95216e-18	1.6939e-14	0.321803
NUCB2	1.17236e-17	5.02475e-14	0.436455
NDUFA12	1.268e-17	5.43464e-14	0.469243
GAS5	1.37687e-16	5.90129e-13	0.319721
TRABD2A	2.27078e-16	9.73258e-13	0.426466
CHMP7	3.6568e-16	1.56731e-12	0.436906
UCP2	3.70993e-16	1.59008e-12	0.301896
SUN2	1.05191e-15	4.5085e-12	0.430614
CORO1A	1.0687e-15	4.58044e-12	0.290374
SOCS3	1.75841e-14	7.53653e-11	0.496483
LAT	2.81831e-14	1.20793e-10	0.404308
TUBB	2.93288e-14	1.25703e-10	0.402873
CD27	3.76227e-14	1.61251e-10	0.317174
ATP5PO	3.93194e-14	1.68523e-10	0.326643
PSMB8-AS1	6.49108e-14	2.78208e-10	0.392098
PRMT2	7.01744e-14	3.00767e-10	0.442202
RGS10	7.8772e-14	3.37617e-10	0.320862
CNN2	8.04156e-14	3.44661e-10	0.30066
SELENOH	8.14522e-14	3.49104e-10	0.40988
KAT8	8.35569e-14	3.58125e-10	0.338275
ACTN1	1.05512e-13	4.52223e-10	0.368085
SNHG32	1.32336e-13	5.6719e-10	0.395504
EMP3	2.31777e-13	9.93397e-10	0.286249
C12orf57	7.82547e-13	3.354e-09	0.269076
CD3D	1.11785e-12	4.79109e-09	0.282452
RPS10	1.48111e-12	6.34805e-09	0.338486
FNTA	7.58098e-12	3.24921e-08	0.307466
LCP2	1.15656e-11	4.95704e-08	0.330442
GIMAP1	1.34668e-11	5.77186e-08	0.347326
PCED1B	3.86204e-11	1.65527e-07	0.38838
EVL	4.41679e-11	1.89304e-07	0.271929
BEX3	4.78701e-11	2.05171e-07	0.330658
GIMAP2	7.70554e-11	3.30259e-07	0.361446
SPINT2	7.78492e-11	3.33662e-07	0.303615
APEX1	1.15769e-10	4.96187e-07	0.359123
ATP6V1G1	3.12498e-10	1.33937e-06	0.294287
ADH5	8.28783e-10	3.55216e-06	0.330617
MRPS18B	8.78257e-10	3.76421e-06	0.320794
ATP5MC1	1.12143e-09	4.80644e-06	0.28738
VAMP2	1.27689e-09	5.47276e-06	0.296502
MAT2B	2.63381e-09	1.12885e-05	0.309331
TSC22D4	3.47011e-09	1.48729e-05	0.305356
NELL2	4.75837e-09	2.03944e-05	0.306541
C1QBP	6.66263e-09	2.8556e-05	0.270734
EIF2S3	9.29136e-09	3.98228e-05	0.308185
CDKN2D	1.04255e-08	4.46839e-05	0.312393
CBX3	1.3705e-08	5.87396e-05	0.276986
ADD3	3.03923e-08	0.000130261	0.259632
PIM1	3.39177e-08	0.000145371	0.304118
U2AF1L4	4.23867e-08	0.00018167	0.322449
SRP9	5.30782e-08	0.000227493	0.282534
RIPOR2	6.30744e-08	0.000270337	0.325282
XBP1	7.64848e-08	0.000327814	0.354941
SUSD3	1.43897e-07	0.000616741	0.260664
CYFIP2	1.48616e-07	0.000636968	0.30826
MZT2B	1.5382e-07	0.000659272	0.284839
TSTD1	1.79615e-07	0.000769828	0.298739
NSA2	1.87128e-07	0.000802032	0.264902
ARMH1	2.14968e-07	0.000921353	0.297341
GRAMD1A	2.73563e-07	0.00117249	0.298928
ESD	3.10819e-07	0.00133217	0.261645
NDUFB1	6.20312e-07	0.00265866	0.282692
HCST	8.59576e-07	0.00368414	0.25782
ATP5MPL	1.22157e-06	0.00523565	0.251578
IMP3	1.24274e-06	0.00532639	0.263656
TOMM6	1.7091e-06	0.00732519	0.260736
HSPB1	1.82457e-06	0.00782009	0.251696
LY9	1.86195e-06	0.00798034	0.259299
DENND2D	2.08553e-06	0.00893858	0.31793
CNOT7	2.53588e-06	0.0108688	0.296331
APBB1	2.57184e-06	0.0110229	0.297332
SSBP1	4.39575e-06	0.0188402	0.266399
BIN2	8.28118e-06	0.0354932	0.258298
SNHG7	8.9198e-06	0.0382303	0.292795
SNRPN	9.11502e-06	0.039067	0.254065

## Sheet: C3-CD4
gene	p_val	p_val_adj	avg_logFC
SARAF	2.0977e-51	8.99075e-48	0.491151
CD55	7.01175e-47	3.00523e-43	0.747088
PABPC1	5.62762e-43	2.412e-39	0.385113
YPEL5	2.60255e-41	1.11545e-37	0.630297
NDFIP1	4.22723e-41	1.81179e-37	0.688538
ARID5A	3.51457e-40	1.50635e-36	0.653212
SC5D	4.49437e-40	1.92629e-36	0.694027
TSHZ2	2.98609e-39	1.27984e-35	0.694622
SCML1	5.97311e-36	2.56007e-32	0.650883
ZNF331	1.72919e-35	7.41133e-32	0.597495
CRYBG1	1.67835e-34	7.19343e-31	0.566262
RPL9	6.24088e-34	2.67484e-30	0.267685
SNAPC1	4.04161e-33	1.73223e-29	0.760653
TAF4B	1.32084e-32	5.66111e-29	0.564327
RPS4Y1	2.84519e-32	1.21945e-28	0.605219
WDR74	2.85511e-31	1.2237e-27	0.68808
AREG	5.94313e-30	2.54723e-26	0.380397
RNF138	1.27675e-28	5.47215e-25	0.587075
LYPD3	2.98703e-28	1.28024e-24	0.573181
NPM1	7.22526e-26	3.09675e-22	0.303811
EEF1B2	9.98117e-26	4.27793e-22	0.277675
CYTIP	1.52001e-25	6.51476e-22	0.467776
PPP1CB	2.31539e-25	9.92376e-22	0.481957
FAM177A1	3.06078e-24	1.31185e-20	0.460547
ALG13	3.12077e-24	1.33756e-20	0.614065
CYCS	6.04738e-23	2.59191e-19	0.594139
JMJD1C	1.29839e-22	5.56492e-19	0.48799
VPS37B	4.03823e-22	1.73078e-18	0.552486
BACH2	9.6102e-22	4.11893e-18	0.435511
SLC2A3	1.52165e-21	6.52181e-18	0.431592
ABLIM1	4.25414e-20	1.82333e-16	0.534923
SATB1	6.28976e-20	2.69579e-16	0.478944
PTGER4	4.09656e-19	1.75579e-15	0.467655
HIF1A	5.63503e-19	2.41517e-15	0.453797
SELENOK	3.29071e-18	1.4104e-14	0.3928
CRTC3	7.80043e-18	3.34326e-14	0.393942
UGP2	1.4336e-16	6.14442e-13	0.426495
PELI1	6.2933e-16	2.69731e-12	0.32254
STAT4	1.04406e-15	4.47483e-12	0.420852
RAPGEF6	3.63306e-15	1.55713e-11	0.395565
SYTL3	4.39741e-15	1.88473e-11	0.303182
FAAH2	7.55695e-15	3.23891e-11	0.453914
APBA2	8.56421e-15	3.67062e-11	0.331051
LITAF	1.1755e-14	5.03818e-11	0.403227
SNHG5	1.53746e-14	6.58955e-11	0.358701
GAS5	1.93403e-14	8.28925e-11	0.285543
SELL	3.1838e-14	1.36458e-10	0.361387
PDCD4	3.94958e-14	1.69279e-10	0.357941
STAT3	4.18495e-14	1.79367e-10	0.346641
HSPH1	4.35056e-14	1.86465e-10	0.384098
MSL3	4.46892e-14	1.91538e-10	0.387171
SSH2	1.25024e-13	5.35853e-10	0.343863
CCR7	2.44518e-13	1.048e-09	0.344978
SAMHD1	2.67166e-13	1.14507e-09	0.342196
SESN3	2.70077e-13	1.15755e-09	0.339154
ITK	3.10032e-13	1.3288e-09	0.373254
LDHA	3.24819e-13	1.39218e-09	0.316288
RBMS1	1.13547e-12	4.86665e-09	0.359892
BAZ1A	1.1999e-12	5.14277e-09	0.375465
PGAP1	1.52288e-12	6.52705e-09	0.445396
FKBP5	8.16115e-12	3.49787e-08	0.267326
LEPROTL1	2.24024e-11	9.60166e-08	0.253997
SNX9	5.6105e-11	2.40466e-07	0.284963
GPR132	8.02767e-11	3.44066e-07	0.258935
HSPD1	9.6894e-11	4.15288e-07	0.365512
IKZF1	1.09918e-10	4.7111e-07	0.302581
TOB1	1.28567e-10	5.51039e-07	0.320936
BIRC2	1.42158e-10	6.09288e-07	0.35611
TXK	1.49834e-10	6.42187e-07	0.289629
IPCEF1	1.49847e-10	6.42246e-07	0.301747
SDCBP	2.19428e-10	9.4047e-07	0.287827
ZNF10	2.94762e-10	1.26335e-06	0.348906
DDX21	3.03777e-10	1.30199e-06	0.317705
SNHG8	3.3366e-10	1.43007e-06	0.293139
NR1H2	5.78868e-10	2.48103e-06	0.274782
SF1	5.91326e-10	2.53442e-06	0.252913
AL135905.2	7.13395e-10	3.05761e-06	0.323217
NR4A2	7.63136e-10	3.2708e-06	0.253761
MAPK1IP1L	1.02195e-09	4.38007e-06	0.258073
PLAC8	1.69563e-09	7.26745e-06	0.270163
MORC3	1.83032e-09	7.84475e-06	0.289116
VDAC1	2.30722e-09	9.88874e-06	0.261102
TMEM243	4.24946e-09	1.82132e-05	0.303567
SKIL	1.69458e-08	7.26297e-05	0.281681
DDX3Y	1.7049e-08	7.30719e-05	0.280301
AP3M2	1.90634e-08	8.17055e-05	0.306515
CDK16	3.38191e-08	0.000144949	0.288847
FBXO32	3.98627e-08	0.000170852	0.26464
DDIT3	6.22134e-08	0.000266646	0.274365
CHD1	6.61163e-08	0.000283375	0.328061
PNPLA8	8.79637e-08	0.000377013	0.305162
VAPA	1.979e-07	0.000848198	0.274981
TGFBR2	3.43505e-07	0.00147226	0.323911
SFXN1	4.72139e-07	0.00202359	0.304503
AARSD1	5.2863e-07	0.00226571	0.290674
PDE4B	1.56471e-06	0.00670634	0.294807
NAF1	2.82071e-06	0.0120896	0.262951
SBDS	7.00316e-06	0.0300156	0.25506

## Sheet: C4-CD4
gene	p_val	p_val_adj	avg_logFC
CD52	1.99985e-81	8.57134e-78	0.892072
IL32	6.42262e-81	2.75273e-77	1.14361
S100A4	1.84146e-74	7.8925e-71	1.16404
PFN1	7.26349e-68	3.11313e-64	0.790117
SH3BGRL3	1.02567e-59	4.39604e-56	0.692053
S100A6	4.74267e-46	2.03271e-42	0.759717
MYL12A	1.1195e-44	4.79818e-41	0.582365
TRAF3IP3	4.31675e-42	1.85016e-38	0.6726
LTB	6.22834e-41	2.66947e-37	0.808693
EMP3	1.34311e-40	5.75657e-37	0.71018
TMSB10	4.54196e-38	1.94668e-34	0.453755
ITGB1	2.14292e-37	9.18456e-34	0.74662
PPP1R18	5.26748e-37	2.25764e-33	0.688307
GIMAP4	1.26844e-36	5.43653e-33	0.65776
LIME1	1.51689e-35	6.50141e-32	0.640107
TRADD	3.05904e-35	1.3111e-31	0.612727
CDC25B	9.69151e-35	4.15378e-31	0.686243
ANXA2	1.193e-34	5.1132e-31	0.681818
MYO1F	2.47779e-34	1.06198e-30	0.498758
LGALS1	2.76905e-34	1.18681e-30	0.909227
ACTB	3.35586e-34	1.43832e-30	0.552677
TLE5	6.04846e-34	2.59237e-30	0.60648
B2M	3.00236e-33	1.28681e-29	0.252153
PPP1CA	4.99535e-33	2.14101e-29	0.612164
ARPC1B	1.2967e-32	5.55765e-29	0.619865
SLC9A3R1	1.39652e-30	5.98547e-27	0.60871
CSK	3.31881e-30	1.42244e-26	0.57795
HLA-B	4.00577e-30	1.71687e-26	0.543491
PSME1	1.96396e-29	8.41754e-26	0.535972
YWHAH	2.06277e-29	8.84105e-26	0.471015
S100A11	2.92592e-29	1.25405e-25	0.584556
RAC2	3.04443e-29	1.30484e-25	0.516535
LIMD2	1.49699e-28	6.41612e-25	0.572189
S100A10	1.7324e-28	7.42505e-25	0.630323
PSMB9	2.3368e-27	1.00155e-23	0.552025
PTPRCAP	2.8068e-27	1.20299e-23	0.487929
SIT1	2.99755e-27	1.28475e-23	0.498191
ATP5F1E	6.85299e-27	2.93719e-23	0.379358
GAPDH	1.52701e-26	6.54476e-23	0.487128
CNN2	5.1521e-26	2.20819e-22	0.626039
UCP2	6.5174e-26	2.79336e-22	0.580143
CORO1A	2.85976e-25	1.22569e-21	0.491875
TMSB4X	4.30945e-25	1.84703e-21	0.312981
TSC22D4	7.80746e-25	3.34628e-21	0.452539
MYO1G	8.42461e-25	3.61079e-21	0.477775
IL16	9.717e-25	4.1647e-21	0.484882
GSTK1	1.0476e-24	4.49e-21	0.504085
TNFSF10	1.77749e-24	7.61833e-21	0.424243
ARPC2	2.08633e-24	8.94201e-21	0.461549
CLIC1	2.57051e-24	1.10172e-20	0.471805
NPDC1	6.02551e-24	2.58253e-20	0.416708
GIMAP7	6.35528e-24	2.72387e-20	0.540512
LY6E	3.59458e-23	1.54064e-19	0.49778
ANXA5	4.02038e-23	1.72314e-19	0.486653
AQP3	3.66898e-22	1.57253e-18	0.641848
PTPN6	4.30955e-22	1.84707e-18	0.440093
PLSCR3	8.94401e-22	3.8334e-18	0.525531
TBC1D10C	1.11796e-21	4.79159e-18	0.48693
PSME2	1.12571e-21	4.82479e-18	0.476926
LAT	1.21987e-21	5.22836e-18	0.471274
GPSM3	1.81714e-21	7.78826e-18	0.40301
ARPC3	2.17531e-21	9.32337e-18	0.425433
ACTG1	3.01197e-21	1.29093e-17	0.562955
ZYX	5.60667e-21	2.40302e-17	0.529388
SH3BP1	6.79536e-21	2.91249e-17	0.390844
DOK2	7.97075e-21	3.41626e-17	0.545051
C12orf75	1.72087e-20	7.37564e-17	0.482185
OPTN	1.73734e-20	7.44626e-17	0.493164
BIN2	2.38245e-20	1.02112e-16	0.480309
LCK	2.6113e-20	1.1192e-16	0.476532
NOSIP	3.18175e-20	1.3637e-16	0.490206
TAGAP	3.96565e-20	1.69968e-16	0.451878
PTGER2	4.5604e-20	1.95459e-16	0.477748
CFL1	6.82275e-20	2.92423e-16	0.390204
VAMP8	1.29697e-19	5.55882e-16	0.436314
FLNA	1.78277e-19	7.64096e-16	0.539686
PKM	2.27176e-19	9.73677e-16	0.428011
TXNIP	2.89339e-19	1.24011e-15	0.565568
GBP5	5.14579e-19	2.20549e-15	0.510725
PDCD5	5.95774e-19	2.55349e-15	0.428265
PSMB10	8.29865e-19	3.5568e-15	0.432787
IL10RA	1.18185e-18	5.06539e-15	0.510092
SASH3	1.46751e-18	6.28973e-15	0.385963
RGS19	1.85096e-18	7.93321e-15	0.393197
SELPLG	2.00238e-18	8.5822e-15	0.42346
PCED1B-AS1	2.44472e-18	1.04781e-14	0.417561
FBXW5	3.31617e-18	1.42131e-14	0.376069
LSP1	3.75579e-18	1.60973e-14	0.431526
FERMT3	4.8764e-18	2.09003e-14	0.424986
GNB2	5.58497e-18	2.39372e-14	0.397435
S1PR4	6.15097e-18	2.6363e-14	0.522417
CD99	7.03454e-18	3.015e-14	0.360794
ANXA6	1.02067e-17	4.37459e-14	0.462247
DAXX	1.38166e-17	5.92178e-14	0.313344
LDHB	1.4838e-17	6.35958e-14	0.306075
RCSD1	1.8271e-17	7.83096e-14	0.424869
ITGB7	2.46602e-17	1.05693e-13	0.433553
C15orf61	3.28202e-17	1.40667e-13	0.369303
GLRX	3.39822e-17	1.45648e-13	0.34827
TBCB	4.15611e-17	1.78131e-13	0.400843
WASHC3	5.07085e-17	2.17337e-13	0.337309
IFITM2	5.17523e-17	2.2181e-13	0.383839
TIMP1	5.72739e-17	2.45476e-13	0.480102
EVL	6.35273e-17	2.72278e-13	0.387464
TSPO	1.27907e-16	5.48208e-13	0.415831
NDUFA12	2.27703e-16	9.75934e-13	0.430727
PYCARD	2.41e-16	1.03292e-12	0.334108
RIPOR2	2.48272e-16	1.0641e-12	0.396486
MAT2B	2.95723e-16	1.26747e-12	0.392889
GIMAP6	3.2302e-16	1.38447e-12	0.318828
COX5A	3.75252e-16	1.60833e-12	0.372102
CISH	4.03602e-16	1.72984e-12	0.469546
CSTB	4.6326e-16	1.98553e-12	0.4502
CD27	6.4349e-16	2.758e-12	0.474349
CORO1B	6.64529e-16	2.84817e-12	0.51868
FMNL1	7.36523e-16	3.15674e-12	0.419625
CARD16	8.56774e-16	3.67213e-12	0.320545
BRK1	8.72519e-16	3.73962e-12	0.389598
ESYT1	9.49798e-16	4.07084e-12	0.352715
NDUFB7	1.46128e-15	6.26304e-12	0.352284
SYTL1	1.56527e-15	6.70874e-12	0.385687
PCBP1	2.53031e-15	1.08449e-11	0.3399
UBE2L6	2.54075e-15	1.08896e-11	0.367023
ARHGAP30	2.60725e-15	1.11747e-11	0.354792
CYBA	3.01635e-15	1.29281e-11	0.376098
LCP2	3.48082e-15	1.49188e-11	0.407658
EID1	4.67146e-15	2.00219e-11	0.357563
CD82	8.3151e-15	3.56385e-11	0.388652
TUBB	8.57566e-15	3.67553e-11	0.406276
CASP4	9.12263e-15	3.90996e-11	0.386837
TMEM204	1.399e-14	5.9961e-11	0.276231
IFITM1	1.42398e-14	6.10317e-11	0.321145
SSBP4	1.58139e-14	6.77782e-11	0.31796
GIMAP5	1.69339e-14	7.25789e-11	0.353778
IL2RG	1.71066e-14	7.33189e-11	0.356689
CTDSP1	2.17577e-14	9.32533e-11	0.318664
LAMTOR2	2.23952e-14	9.59858e-11	0.311875
COX6B1	2.39825e-14	1.02789e-10	0.315624
GIMAP1	2.56592e-14	1.09975e-10	0.381105
PPM1M	2.69168e-14	1.15366e-10	0.289302
COTL1	2.7792e-14	1.19117e-10	0.407742
RNASEK	2.88422e-14	1.23618e-10	0.346221
REEP5	3.67176e-14	1.57372e-10	0.318646
NDUFB3	3.75346e-14	1.60873e-10	0.338627
NME2	4.54473e-14	1.94787e-10	0.383157
GBP1	4.60636e-14	1.97429e-10	0.324476
CAP1	5.25327e-14	2.25155e-10	0.390605
TTC39C	5.86624e-14	2.51427e-10	0.387434
SNX6	7.3887e-14	3.1668e-10	0.359943
SUN2	7.74072e-14	3.31767e-10	0.373432
MYC	7.81225e-14	3.34833e-10	0.412563
AHNAK	9.3948e-14	4.02661e-10	0.392353
WDR1	1.00624e-13	4.31273e-10	0.455462
TRAPPC1	1.17829e-13	5.05016e-10	0.383919
CCDC167	1.35322e-13	5.7999e-10	0.302478
CTSC	1.75418e-13	7.5184e-10	0.285254
ATP5ME	1.8981e-13	8.13527e-10	0.370973
MYL12B	2.06841e-13	8.86521e-10	0.291875
FLT3LG	3.25473e-13	1.39498e-09	0.358427
PSMB8	3.81207e-13	1.63385e-09	0.390784
CASP1	4.3624e-13	1.86973e-09	0.33198
TXN	4.53909e-13	1.94546e-09	0.398416
GNG5	4.63218e-13	1.98535e-09	0.312838
MRPL34	4.87209e-13	2.08818e-09	0.29377
SUMO2	5.14761e-13	2.20627e-09	0.313784
TEX264	7.12156e-13	3.0523e-09	0.2977
PYM1	8.29183e-13	3.55388e-09	0.257277
ACTR3	8.81034e-13	3.77611e-09	0.327924
ATP5MC2	2.03667e-12	8.72915e-09	0.25255
PTPN18	2.29844e-12	9.85112e-09	0.262205
XAF1	2.63377e-12	1.12883e-08	0.30006
PSMA5	2.80705e-12	1.2031e-08	0.307224
CAPZB	3.45468e-12	1.48067e-08	0.361859
SHISA5	3.59645e-12	1.54144e-08	0.334414
DRAP1	3.6422e-12	1.56105e-08	0.319119
HCLS1	3.89755e-12	1.67049e-08	0.313324
SUSD3	3.96714e-12	1.70032e-08	0.28174
VAMP5	4.9333e-12	2.11441e-08	0.318804
ATP5PD	5.0677e-12	2.17202e-08	0.37113
PDIA6	5.58007e-12	2.39162e-08	0.306727
TWF2	6.24649e-12	2.67725e-08	0.323191
SEC61B	6.59219e-12	2.82541e-08	0.280136
MRPS34	8.32214e-12	3.56687e-08	0.315231
NDUFB10	8.43927e-12	3.61707e-08	0.308999
SH3BP5	8.62185e-12	3.69532e-08	0.345337
ATP5MF	9.25553e-12	3.96692e-08	0.309998
PPIA	9.38844e-12	4.02389e-08	0.261889
GNG10	9.49675e-12	4.07031e-08	0.251147
PPDPF	9.90008e-12	4.24318e-08	0.269706
ITGB2-AS1	1.08002e-11	4.62896e-08	0.290273
ADSL	1.46838e-11	6.29349e-08	0.364805
TNIP1	1.54277e-11	6.61232e-08	0.287597
CDK2AP2	1.67823e-11	7.19288e-08	0.336251
GMFG	1.77445e-11	7.60529e-08	0.320634
DBI	2.07194e-11	8.88032e-08	0.296308
CXCR3	2.12326e-11	9.10031e-08	0.344625
SELENOH	2.36675e-11	1.01439e-07	0.308125
ELOB	2.77553e-11	1.18959e-07	0.30002
MAPKAPK5-AS1	2.80499e-11	1.20222e-07	0.251169
KXD1	2.9175e-11	1.25044e-07	0.280602
HMGN4	3.11005e-11	1.33297e-07	0.283136
CCM2	3.7169e-11	1.59306e-07	0.319664
THOC3	3.97675e-11	1.70444e-07	0.33962
HCST	4.04652e-11	1.73434e-07	0.358473
RBCK1	4.61838e-11	1.97944e-07	0.299863
MTIF3	5.39997e-11	2.31443e-07	0.274863
MDFIC	5.41775e-11	2.32205e-07	0.257988
RHOA	5.93004e-11	2.54162e-07	0.263559
ATP5PB	5.97492e-11	2.56085e-07	0.332578
TAP1	7.28763e-11	3.12348e-07	0.330545
PPIB	7.3181e-11	3.13654e-07	0.32493
SEC11C	7.88166e-11	3.37808e-07	0.275151
OAZ1	8.76244e-11	3.75558e-07	0.272117
SRP9	1.24704e-10	5.3448e-07	0.253988
ARPC4	2.00141e-10	8.57803e-07	0.350211
CYTOR	2.04553e-10	8.76716e-07	0.250367
PLP2	2.14684e-10	9.20138e-07	0.333491
RNF126	2.76264e-10	1.18407e-06	0.277981
CDC42EP3	2.79106e-10	1.19625e-06	0.257246
GTF3A	2.88192e-10	1.23519e-06	0.304859
LINC00861	2.97403e-10	1.27467e-06	0.296967
TRAPPC5	3.68176e-10	1.578e-06	0.298537
RGS14	3.76391e-10	1.61321e-06	0.310328
ECH1	3.96192e-10	1.69808e-06	0.279724
NDUFB9	4.5179e-10	1.93637e-06	0.283012
PHPT1	4.6588e-10	1.99676e-06	0.260522
PTP4A2	5.06442e-10	2.17061e-06	0.304841
NDUFA1	5.06462e-10	2.1707e-06	0.258126
RBBP4	5.29918e-10	2.27123e-06	0.315181
STK10	5.67698e-10	2.43315e-06	0.330274
ANXA11	5.98239e-10	2.56405e-06	0.3083
CAPN2	6.06904e-10	2.60119e-06	0.2728
PSMA7	6.10016e-10	2.61453e-06	0.305008
ZNF706	6.39289e-10	2.73999e-06	0.294034
DSTN	6.64588e-10	2.84842e-06	0.290921
P4HB	6.89989e-10	2.95729e-06	0.320298
PPP1R7	7.28295e-10	3.12147e-06	0.257936
CA5B	8.67059e-10	3.71622e-06	0.275824
ARF5	8.7299e-10	3.74163e-06	0.309378
ITGB2	9.29403e-10	3.98342e-06	0.355321
MLX	9.89168e-10	4.23957e-06	0.270908
PPP4C	1.00338e-09	4.30048e-06	0.27895
TRAC	1.06424e-09	4.56134e-06	0.294777
RNF181	1.12279e-09	4.8123e-06	0.284953
MAX	1.2413e-09	5.32021e-06	0.264626
ATP5MPL	1.24378e-09	5.33085e-06	0.280935
PHB2	1.27419e-09	5.46119e-06	0.318459
CD3G	1.59307e-09	6.82788e-06	0.303379
PSMD4	1.77149e-09	7.5926e-06	0.286781
PFKL	1.80594e-09	7.74025e-06	0.285595
MICOS10	1.84122e-09	7.89147e-06	0.259582
SNX17	2.27307e-09	9.74239e-06	0.276943
TADA3	2.31568e-09	9.925e-06	0.287801
CBLL1	2.36347e-09	1.01298e-05	0.274944
LYAR	2.7141e-09	1.16326e-05	0.349025
CALM3	2.86897e-09	1.22964e-05	0.336886
NECAP2	2.90216e-09	1.24387e-05	0.261184
DGKZ	3.33309e-09	1.42856e-05	0.289366
SEC11A	3.34963e-09	1.43565e-05	0.277723
ARRB2	3.57136e-09	1.53068e-05	0.317054
CD5	3.66362e-09	1.57023e-05	0.258326
M6PR	3.79272e-09	1.62556e-05	0.252949
CD40LG	4.09431e-09	1.75482e-05	0.2516
RPS27L	4.24676e-09	1.82016e-05	0.301106
BAX	4.3239e-09	1.85322e-05	0.271913
BTN3A2	4.71778e-09	2.02204e-05	0.302836
RBX1	4.74327e-09	2.03296e-05	0.297467
PLAAT4	5.38637e-09	2.3086e-05	0.260865
NDUFA2	5.59006e-09	2.3959e-05	0.278153
DCTN3	5.6146e-09	2.40642e-05	0.250658
TPM3	5.88659e-09	2.52299e-05	0.282458
NOP10	7.12262e-09	3.05276e-05	0.323423
SPTAN1	7.61153e-09	3.2623e-05	0.30508
UQCRQ	7.81235e-09	3.34837e-05	0.254515
PRDX1	8.85148e-09	3.79374e-05	0.293226
SNX5	9.59022e-09	4.11037e-05	0.256472
BIN1	1.10838e-08	4.75052e-05	0.310008
NT5C	1.11467e-08	4.77746e-05	0.277893
GTF3C6	1.13592e-08	4.86857e-05	0.272645
LIMS1	1.1689e-08	5.00991e-05	0.310577
CFLAR	1.17345e-08	5.0294e-05	0.266013
NEDD8	1.56208e-08	6.69509e-05	0.261095
CKLF	1.56611e-08	6.71236e-05	0.282791
AP1S2	1.64874e-08	7.06648e-05	0.261017
CBX3	1.83435e-08	7.86203e-05	0.318353
NDUFS7	1.87547e-08	8.03828e-05	0.256452
CHMP4A	1.94958e-08	8.35588e-05	0.256925
UBE2I	2.02571e-08	8.68221e-05	0.274962
UQCR10	2.09599e-08	8.98343e-05	0.263961
TMEM14C	2.11728e-08	9.07466e-05	0.26348
CAPN1	2.14369e-08	9.18784e-05	0.257857
SEPTIN9	2.18799e-08	9.37771e-05	0.299547
PRELID1	2.27344e-08	9.74395e-05	0.296021
POLR1D	2.43519e-08	0.000104372	0.286219
ARPC5	2.54837e-08	0.000109223	0.291964
STK38	2.56541e-08	0.000109953	0.283867
NDUFB2	2.72978e-08	0.000116998	0.252686
MAF1	3.63419e-08	0.000155761	0.268898
EIF2S2	4.23572e-08	0.000181543	0.260947
ZAP70	4.47887e-08	0.000191964	0.272529
PGAM1	4.52923e-08	0.000194123	0.288871
TNFAIP8	4.68297e-08	0.000200712	0.252051
RTRAF	4.93758e-08	0.000211625	0.261203
ACAP1	5.13152e-08	0.000219937	0.260707
TBCA	5.81952e-08	0.000249425	0.254571
ARHGAP45	5.8333e-08	0.000250015	0.270217
APRT	5.87272e-08	0.000251705	0.277077
HMGN2	6.99244e-08	0.000299696	0.32193
RHOF	7.28163e-08	0.000312091	0.266247
PSMC5	7.51741e-08	0.000322196	0.307685
HIGD2A	7.55301e-08	0.000323722	0.26305
CDC42SE1	7.9708e-08	0.000341629	0.254854
SCP2	1.09181e-07	0.00046795	0.284526
FNTA	1.12705e-07	0.000483052	0.252972
SYNGR2	1.25911e-07	0.000539656	0.269119
IRF9	1.31305e-07	0.000562773	0.280523
RAC1	1.35283e-07	0.000579821	0.271877
NDUFA3	1.47522e-07	0.000632279	0.262223
NDUFA11	1.68391e-07	0.000721722	0.255496
SPSB3	2.18375e-07	0.000935957	0.256914
CHMP2A	2.19066e-07	0.000938915	0.253637
LSM2	2.3425e-07	0.001004	0.251653
PIM1	2.62173e-07	0.00112367	0.271655
ATP5F1C	2.94014e-07	0.00126014	0.263295
TMEM258	3.376e-07	0.00144695	0.257215
ADD3	3.92928e-07	0.00168409	0.25004
BLOC1S1	4.34677e-07	0.00186302	0.254934
THEM4	5.77696e-07	0.002476	0.252781
PCSK7	6.34206e-07	0.00271821	0.263798
RHOG	8.77035e-07	0.00375897	0.259155
ANP32A	9.93712e-07	0.00425905	0.269129
AC119396.1	1.74675e-06	0.00748656	0.26269
VASP	1.84271e-06	0.00789784	0.257397
AP2M1	2.8146e-06	0.0120634	0.253012

## Sheet: C5-CD4
gene	p_val	p_val_adj	avg_logFC
DUSP4	3.41632e-93	1.46423e-89	1.56115
MIR4435-2HG	1.1187e-68	4.79477e-65	1.05883
HLA-DRB5	1.89304e-54	8.11355e-51	1.59868
HLA-A	4.68529e-54	2.00811e-50	0.697308
CTLA4	9.09412e-52	3.89774e-48	0.903846
CYTOR	7.16074e-50	3.06909e-46	0.89504
HLA-DRA	1.05383e-49	4.51673e-46	1.43955
CD74	6.33291e-47	2.71429e-43	1.37047
PMAIP1	2.94112e-46	1.26057e-42	0.974504
TENT5C	8.08516e-46	3.4653e-42	0.769552
HLA-DRB1	1.24183e-44	5.3225e-41	0.912088
FRMD4B	5.51161e-44	2.36228e-40	0.744667
NIBAN1	1.5194e-43	6.51214e-40	0.723037
RGS1	8.65683e-43	3.71032e-39	0.997047
TIGIT	5.86187e-42	2.5124e-38	0.876486
TNFRSF18	3.98306e-39	1.70714e-35	0.833147
LGALS3	6.75024e-39	2.89315e-35	0.670679
B2M	3.35208e-38	1.4367e-34	0.359862
BCL2L11	3.41937e-38	1.46554e-34	0.565607
TNFRSF1B	1.18365e-37	5.07311e-34	0.821102
PTPN22	3.89858e-37	1.67093e-33	0.609014
UBC	1.18895e-36	5.09583e-33	0.630982
TOX	2.18562e-36	9.36759e-33	0.58253
IL2RA	2.99838e-36	1.28511e-32	0.914416
HLA-DQB1	2.2415e-35	9.60706e-32	0.643017
ACTN4	1.02194e-32	4.38004e-29	0.526706
HLA-C	2.42955e-32	1.0413e-28	0.445244
BATF	2.80313e-32	1.20142e-28	1.12851
SAT1	2.97653e-32	1.27574e-28	0.968337
BTG3	3.30713e-31	1.41744e-27	0.761938
PHLDA1	3.52411e-31	1.51043e-27	0.87675
SGMS1	4.73769e-31	2.03057e-27	0.488923
PRDM1	4.88495e-31	2.09369e-27	0.740208
LAIR2	7.91093e-31	3.39063e-27	0.802505
CTSC	1.36047e-30	5.83099e-27	0.885616
HLA-DPA1	3.71334e-30	1.59154e-26	0.885835
RHBDD2	4.20341e-30	1.80158e-26	0.863322
ARHGDIB	1.09174e-29	4.67918e-26	0.485808
STAM	1.3691e-29	5.86796e-26	0.480138
GAPDH	2.3128e-29	9.91265e-26	0.663065
DUSP10	4.71601e-29	2.02128e-25	0.546193
YWHAB	5.37517e-29	2.3038e-25	0.531299
SRGN	6.79164e-29	2.9109e-25	0.613648
PHTF2	1.08194e-28	4.63718e-25	0.54947
RUNX3	2.54746e-28	1.09184e-24	0.528236
CREM	8.58208e-28	3.67828e-24	0.648344
EPSTI1	9.88471e-28	4.23659e-24	0.539644
RNF19A	1.81019e-27	7.75846e-24	0.676405
TNFRSF4	4.37534e-27	1.87527e-23	1.12111
NAMPT	9.30787e-27	3.98935e-23	0.653504
HERPUD1	1.52988e-26	6.55706e-23	0.748545
HLA-DPB1	1.69783e-26	7.27689e-23	0.820874
LYST	2.44704e-26	1.0488e-22	0.500813
PTPRC	5.55797e-26	2.38215e-22	0.494533
SAMSN1	1.78369e-25	7.64491e-22	0.636583
ICOS	2.09434e-25	8.97632e-22	0.781537
GBP5	1.09428e-24	4.69008e-21	0.63519
LDLRAD4	2.1414e-24	9.17805e-21	0.559407
CARD16	2.25368e-24	9.65926e-21	0.80319
GNA15	4.71023e-24	2.01881e-20	0.546826
BACH1	6.73004e-24	2.8845e-20	0.403252
ACTB	1.22846e-23	5.26516e-20	0.504769
RORA	1.28044e-23	5.48795e-20	0.630132
CST7	1.97521e-23	8.46575e-20	0.682569
FAM160B1	2.27528e-23	9.75183e-20	0.413042
ISG20	6.91313e-23	2.96297e-19	0.561137
RBPJ	9.65317e-23	4.13735e-19	0.571312
CLIC1	1.05619e-22	4.52684e-19	0.578451
MYL6	7.99647e-22	3.42729e-18	0.473431
BCL3	1.56059e-21	6.68869e-18	0.508012
OAZ1	2.24208e-21	9.60955e-18	0.457092
FAS	2.25441e-21	9.6624e-18	0.601169
S100A4	2.70351e-21	1.15873e-17	0.663496
SLC7A5	2.72773e-21	1.16911e-17	0.454925
IQGAP1	3.00416e-21	1.28758e-17	0.598103
CD53	3.43622e-21	1.47276e-17	0.483372
RAB11FIP1	3.61956e-21	1.55134e-17	0.430086
ARID5B	4.11474e-21	1.76358e-17	0.61805
REL	4.48004e-21	1.92014e-17	0.613464
STK17B	8.54342e-21	3.66171e-17	0.54101
CCR6	1.06176e-20	4.55071e-17	0.706472
PFKFB3	1.23619e-20	5.2983e-17	0.447984
SH2D2A	1.40857e-20	6.03712e-17	0.584083
SLAMF1	2.47984e-20	1.06286e-16	0.598551
IL2RB	3.23024e-20	1.38448e-16	0.475982
TYMP	1.02335e-19	4.38606e-16	0.420463
HNRNPLL	1.10034e-19	4.71607e-16	0.507657
MAF	1.21781e-19	5.21954e-16	0.491258
ARPC1B	1.27896e-19	5.48163e-16	0.554259
MT-CO1	2.78615e-19	1.19414e-15	0.356811
NCF4	3.2637e-19	1.39882e-15	0.354331
ZBTB38	4.73954e-19	2.03137e-15	0.487331
EVI2A	5.09715e-19	2.18464e-15	0.578275
TNIK	6.4709e-19	2.77343e-15	0.509749
DUSP16	6.97688e-19	2.99029e-15	0.421601
RAB8B	6.99354e-19	2.99743e-15	0.422026
SAR1B	1.46523e-18	6.27997e-15	0.368076
ACTG1	1.8265e-18	7.82839e-15	0.577558
SLA	2.42609e-18	1.03982e-14	0.500164
GNG2	3.79567e-18	1.62682e-14	0.48811
SPOCK2	3.921e-18	1.68054e-14	0.477466
GBP2	6.71493e-18	2.87802e-14	0.530326
TPM4	6.72869e-18	2.88392e-14	0.544249
CEMIP2	8.15553e-18	3.49546e-14	0.424904
FKBP1A	1.08146e-17	4.63516e-14	0.470711
IL32	1.18165e-17	5.06454e-14	0.674893
SH3BGRL3	1.67243e-17	7.16805e-14	0.377086
PAK2	1.90576e-17	8.16811e-14	0.514066
LSP1	1.96013e-17	8.4011e-14	0.489164
SNX9	2.14748e-17	9.2041e-14	0.523707
DNAJB6	2.93128e-17	1.25635e-13	0.459277
CHST11	3.29888e-17	1.4139e-13	0.44712
LMNB1	4.01115e-17	1.71918e-13	0.424049
TTN	5.16174e-17	2.21232e-13	0.50236
ANKRD28	8.70375e-17	3.73043e-13	0.391086
GALM	9.54515e-17	4.09105e-13	0.368931
CD44	1.37805e-16	5.90634e-13	0.429869
FOXO1	1.81564e-16	7.78182e-13	0.358182
MAST4	2.38302e-16	1.02136e-12	0.443012
STX11	2.43392e-16	1.04318e-12	0.381722
G3BP2	3.65818e-16	1.5679e-12	0.473379
RHOC	3.69258e-16	1.58264e-12	0.471989
PFN1	3.75977e-16	1.61144e-12	0.438175
C4orf48	5.87693e-16	2.51885e-12	0.436566
SEC14L1	6.85232e-16	2.9369e-12	0.488726
CLDND1	7.78368e-16	3.33609e-12	0.459674
CD58	1.15075e-15	4.9321e-12	0.357895
AKAP13	1.16095e-15	4.97583e-12	0.406692
ARAP2	1.21844e-15	5.22223e-12	0.476586
IFI16	1.31419e-15	5.63263e-12	0.495392
SPPL2A	2.17778e-15	9.33398e-12	0.347893
C9orf16	2.43027e-15	1.04162e-11	0.479436
NOP58	2.6059e-15	1.11689e-11	0.512166
CCDC6	2.63681e-15	1.13014e-11	0.324637
TMEM167A	3.59545e-15	1.54101e-11	0.324226
PYHIN1	4.00781e-15	1.71775e-11	0.341487
OSTF1	4.99708e-15	2.14175e-11	0.45603
ST8SIA4	5.19074e-15	2.22475e-11	0.261734
REEP5	5.63573e-15	2.41547e-11	0.382906
CD247	8.08686e-15	3.46603e-11	0.414822
RAC2	9.05614e-15	3.88146e-11	0.413909
IL18R1	1.0435e-14	4.47245e-11	0.252843
PARP14	1.13216e-14	4.85246e-11	0.317881
AHR	1.18866e-14	5.0946e-11	0.402227
TUT7	1.19827e-14	5.13577e-11	0.333225
CD2	1.46888e-14	6.29561e-11	0.510239
SYNE2	1.53907e-14	6.59647e-11	0.486763
ATP6V0B	1.69592e-14	7.26871e-11	0.344408
PPM1G	1.91723e-14	8.21724e-11	0.427961
CMTM6	2.00862e-14	8.60894e-11	0.439557
CKLF	2.19858e-14	9.42311e-11	0.366707
PBXIP1	2.84801e-14	1.22066e-10	0.524148
IL2RG	3.39606e-14	1.45555e-10	0.391858
CD82	4.16602e-14	1.78556e-10	0.421528
ITM2A	4.84534e-14	2.07671e-10	0.629953
UHRF2	5.23142e-14	2.24219e-10	0.369545
CFL1	5.26495e-14	2.25656e-10	0.354053
DOCK10	6.36928e-14	2.72987e-10	0.452578
JAK1	6.63527e-14	2.84388e-10	0.415592
LPIN1	8.44791e-14	3.62077e-10	0.297955
PLIN2	9.33609e-14	4.00145e-10	0.574631
WNK1	1.01883e-13	4.36671e-10	0.418347
BTG1	1.05673e-13	4.52913e-10	0.32566
SMC4	1.13622e-13	4.86985e-10	0.328939
ACP5	1.34879e-13	5.78092e-10	0.479098
UBL7	1.51662e-13	6.50022e-10	0.292497
DYNC1H1	1.70311e-13	7.29953e-10	0.356647
AGPAT5	2.07574e-13	8.89661e-10	0.381472
NEAT1	2.33543e-13	1.00097e-09	0.471419
TAP1	2.46902e-13	1.05822e-09	0.38213
NCKAP1L	2.66628e-13	1.14277e-09	0.344079
PELI1	3.46264e-13	1.48409e-09	0.424794
UBE2B	3.49393e-13	1.4975e-09	0.397081
EID1	3.70614e-13	1.58845e-09	0.404153
SERF2	4.01283e-13	1.7199e-09	0.291944
TMF1	4.20343e-13	1.80159e-09	0.387646
NUP98	5.38092e-13	2.30626e-09	0.35602
H3F3A	5.41046e-13	2.31892e-09	0.323135
DNPH1	5.55962e-13	2.38285e-09	0.469936
LAP3	6.16415e-13	2.64196e-09	0.300909
CTSB	6.26878e-13	2.6868e-09	0.396959
ZNF292	7.02336e-13	3.01021e-09	0.439388
TPP1	7.32102e-13	3.13779e-09	0.370423
CACYBP	7.35257e-13	3.15131e-09	0.411551
LPXN	7.85334e-13	3.36594e-09	0.423451
PIN1	7.88977e-13	3.38156e-09	0.307259
PIK3R5	8.52152e-13	3.65232e-09	0.276508
MTHFD2	9.35724e-13	4.01052e-09	0.442138
RABGAP1L	9.44221e-13	4.04693e-09	0.377739
EML4	9.89342e-13	4.24032e-09	0.424623
NDUFA13	1.04328e-12	4.47151e-09	0.375819
OGT	1.11164e-12	4.76448e-09	0.363088
SMAP2	1.15651e-12	4.95681e-09	0.410805
ARHGEF6	1.19888e-12	5.13839e-09	0.324003
SERPINB9	1.44383e-12	6.18825e-09	0.362291
NR4A3	1.44533e-12	6.19467e-09	0.457762
KPNA2	1.50853e-12	6.46557e-09	0.45291
PDE4B	1.65928e-12	7.11165e-09	0.347005
HAUS3	1.77774e-12	7.6194e-09	0.397219
CYBA	1.83458e-12	7.86301e-09	0.331643
TERF2IP	1.86604e-12	7.99785e-09	0.368944
TBC1D4	2.35163e-12	1.00791e-08	0.495562
GOLGA8B	2.36801e-12	1.01493e-08	0.345514
ALDH9A1	2.58122e-12	1.10631e-08	0.3376
STARD7	2.66642e-12	1.14283e-08	0.444817
LRRFIP2	2.7172e-12	1.16459e-08	0.297129
CTSA	2.74989e-12	1.1786e-08	0.368525
IKZF3	2.77587e-12	1.18974e-08	0.338634
FABP5	2.87179e-12	1.23085e-08	0.581231
PDCL3	3.26733e-12	1.40038e-08	0.361824
BSG	3.32062e-12	1.42322e-08	0.363508
ERP44	3.49106e-12	1.49627e-08	0.339263
SELPLG	3.63012e-12	1.55587e-08	0.463
TMSB4X	3.73646e-12	1.60145e-08	0.258113
ANXA5	3.84529e-12	1.64809e-08	0.382403
CD99	3.87605e-12	1.66128e-08	0.354151
HSP90AA1	4.03674e-12	1.73015e-08	0.377386
TNIP1	4.14168e-12	1.77513e-08	0.342872
LAPTM5	4.50903e-12	1.93257e-08	0.365558
COTL1	4.54003e-12	1.94585e-08	0.44259
CTSD	4.68735e-12	2.009e-08	0.409266
CCNH	5.16032e-12	2.21171e-08	0.376752
KDM5B	5.56229e-12	2.384e-08	0.275842
PPP1CA	5.91678e-12	2.53593e-08	0.395067
SYAP1	6.86474e-12	2.94223e-08	0.321634
SLBP	7.25518e-12	3.10957e-08	0.471533
GSPT1	7.4231e-12	3.18154e-08	0.392132
DERL1	7.99451e-12	3.42645e-08	0.319358
AKIRIN2	8.57644e-12	3.67586e-08	0.478755
NSD3	8.64806e-12	3.70656e-08	0.350842
C17orf49	9.51611e-12	4.0786e-08	0.37161
USP34	1.07503e-11	4.60759e-08	0.390082
MAN1A2	1.18941e-11	5.09782e-08	0.268949
ITGB1	1.24445e-11	5.33371e-08	0.444232
WIPF1	1.25655e-11	5.38556e-08	0.426921
TMEM154	1.28825e-11	5.52143e-08	0.256855
CAPZB	1.40348e-11	6.01533e-08	0.308756
ETF1	1.42462e-11	6.10592e-08	0.300672
SMS	1.45522e-11	6.23707e-08	0.401203
MYH9	1.45739e-11	6.24639e-08	0.430089
SDF4	1.68779e-11	7.23387e-08	0.393666
RILPL2	1.69754e-11	7.27565e-08	0.332972
PARK7	1.71131e-11	7.33467e-08	0.362871
TLK1	1.81083e-11	7.76122e-08	0.355388
TMEM173	2.04648e-11	8.77123e-08	0.403133
CFLAR	2.093e-11	8.97059e-08	0.429114
ZC3H7A	2.61678e-11	1.12155e-07	0.346363
TAX1BP1	2.62235e-11	1.12394e-07	0.328376
GCHFR	3.00867e-11	1.28952e-07	0.360243
APOL6	3.05992e-11	1.31148e-07	0.256703
PPP1R16B	3.18401e-11	1.36467e-07	0.353869
YWHAH	3.34106e-11	1.43198e-07	0.318079
CLEC2D	3.34953e-11	1.43561e-07	0.403237
NONO	3.35234e-11	1.43681e-07	0.286816
YARS	3.39249e-11	1.45402e-07	0.252942
NAA50	3.42715e-11	1.46888e-07	0.287848
PSMB3	3.51544e-11	1.50672e-07	0.357939
SF3B1	3.61421e-11	1.54905e-07	0.330563
WSB1	4.50411e-11	1.93046e-07	0.360605
SURF4	4.65477e-11	1.99504e-07	0.31217
MAP1LC3B	4.67944e-11	2.00561e-07	0.356323
RTN3	4.70187e-11	2.01522e-07	0.281935
CDK6	4.93557e-11	2.11539e-07	0.287041
ARPC4	5.30581e-11	2.27407e-07	0.352738
EIF4G2	5.498e-11	2.35644e-07	0.318748
GNA13	5.52643e-11	2.36863e-07	0.303446
NEDD9	6.45209e-11	2.76537e-07	0.280946
SRA1	6.54418e-11	2.80484e-07	0.254805
ARPC2	6.75075e-11	2.89337e-07	0.365129
ISG15	6.75154e-11	2.89371e-07	0.52912
SEPTIN6	6.88428e-11	2.9506e-07	0.375958
TRAPPC1	6.98794e-11	2.99503e-07	0.355391
NUDT5	7.13477e-11	3.05796e-07	0.252133
HNRNPD	7.16595e-11	3.07132e-07	0.279083
MCL1	7.36126e-11	3.15504e-07	0.352438
IRF1	8.19399e-11	3.51195e-07	0.384393
DNAJC15	8.81829e-11	3.77952e-07	0.299506
PBX4	9.96341e-11	4.27032e-07	0.375461
SYNJ2	1.01104e-10	4.33332e-07	0.308698
CAMK2D	1.01381e-10	4.34517e-07	0.302043
RHOG	1.02775e-10	4.40492e-07	0.38023
GLRX	1.04473e-10	4.47769e-07	0.405848
IDS	1.04775e-10	4.49064e-07	0.318767
FYN	1.0503e-10	4.50157e-07	0.359797
SLC4A7	1.11789e-10	4.79127e-07	0.353692
IFI27L2	1.12941e-10	4.84066e-07	0.290404
ANKRD11	1.17835e-10	5.0504e-07	0.329411
CD28	1.2874e-10	5.5178e-07	0.354306
RFTN1	1.32197e-10	5.66597e-07	0.258433
GLIPR1	1.38385e-10	5.93117e-07	0.359182
DUSP2	1.47019e-10	6.30125e-07	0.32214
ADAM10	1.79201e-10	7.68057e-07	0.322778
TSPAN5	1.81466e-10	7.77764e-07	0.259434
SH2D1A	1.82828e-10	7.83603e-07	0.36171
ITGA4	1.96279e-10	8.41252e-07	0.475541
PAIP2	2.09688e-10	8.98724e-07	0.396185
PRPF4B	2.35799e-10	1.01064e-06	0.306138
COX8A	2.66122e-10	1.1406e-06	0.384473
JPT1	2.76809e-10	1.1864e-06	0.299836
IQGAP2	2.78234e-10	1.19251e-06	0.348326
SUB1	2.8058e-10	1.20256e-06	0.304565
MYL12B	2.81955e-10	1.20846e-06	0.299931
LRBA	2.82553e-10	1.21102e-06	0.271662
ALOX5AP	2.89771e-10	1.24196e-06	0.504006
CERK	3.00083e-10	1.28616e-06	0.261895
PSMB2	3.09367e-10	1.32595e-06	0.29068
ELOVL5	3.21635e-10	1.37853e-06	0.29972
JMY	3.30319e-10	1.41575e-06	0.281635
TNFRSF25	3.73884e-10	1.60247e-06	0.308013
LINC00963	4.11093e-10	1.76194e-06	0.260471
NFKBIZ	4.14886e-10	1.7782e-06	0.367188
USP47	4.15675e-10	1.78158e-06	0.277538
MIER1	4.32716e-10	1.85462e-06	0.289641
NR3C1	4.35168e-10	1.86513e-06	0.517611
NEK7	4.60186e-10	1.97236e-06	0.260595
TM9SF2	4.99476e-10	2.14076e-06	0.295435
RAB9A	5.09715e-10	2.18464e-06	0.426768
RPS26	5.43389e-10	2.32897e-06	0.301232
CLK1	5.47687e-10	2.34739e-06	0.341556
SH3KBP1	5.65852e-10	2.42524e-06	0.347832
CCR4	5.92315e-10	2.53866e-06	0.264135
RNF145	6.33053e-10	2.71326e-06	0.306119
LEPROTL1	6.36029e-10	2.72602e-06	0.3012
RSBN1	6.64477e-10	2.84795e-06	0.333083
OPTN	7.24515e-10	3.10527e-06	0.25373
CIAO2B	9.7473e-10	4.17769e-06	0.333075
MYO1F	9.81382e-10	4.2062e-06	0.257211
THRAP3	9.85505e-10	4.22388e-06	0.290762
NOP10	1.00366e-09	4.3017e-06	0.264975
ZBTB1	1.01142e-09	4.33495e-06	0.325424
STK4	1.17643e-09	5.04219e-06	0.344973
ARIH2	1.19883e-09	5.13817e-06	0.309897
TMOD3	1.23914e-09	5.31094e-06	0.290459
ROCK1	1.24125e-09	5.31999e-06	0.315326
RAB5IF	1.26905e-09	5.43913e-06	0.276796
LAPTM4A	1.2699e-09	5.4428e-06	0.36387
COX5A	1.32845e-09	5.69373e-06	0.349244
SETD2	1.33913e-09	5.73951e-06	0.294926
UGP2	1.40308e-09	6.01361e-06	0.481353
GPBP1	1.40644e-09	6.02798e-06	0.296066
CXCR4	1.41381e-09	6.05958e-06	0.2661
OGA	1.43433e-09	6.14755e-06	0.32515
ADAR	1.50401e-09	6.4462e-06	0.292964
GNAS	1.54647e-09	6.62818e-06	0.334518
CASP8	1.71647e-09	7.35677e-06	0.334822
SUMO1	1.86488e-09	7.99289e-06	0.320781
HBS1L	1.87032e-09	8.0162e-06	0.302073
FOSL2	1.94208e-09	8.32376e-06	0.363192
JARID2	2.04525e-09	8.76594e-06	0.348407
GUK1	2.06646e-09	8.85687e-06	0.286962
INSIG1	2.10515e-09	9.02266e-06	0.377791
MYO1G	2.19977e-09	9.42822e-06	0.350782
YWHAQ	2.49237e-09	1.06823e-05	0.31199
BUD31	2.49359e-09	1.06875e-05	0.301748
PHACTR2	2.51012e-09	1.07584e-05	0.272523
SERINC1	2.6416e-09	1.13219e-05	0.325372
CHMP2B	2.72746e-09	1.16899e-05	0.252983
RHOF	2.91075e-09	1.24755e-05	0.310533
MT2A	2.9206e-09	1.25177e-05	1.26315
SMC5	2.98102e-09	1.27767e-05	0.303413
PAFAH1B1	3.0113e-09	1.29064e-05	0.305297
TRBC2	3.02628e-09	1.29706e-05	0.350408
ADIPOR1	3.22542e-09	1.38241e-05	0.311774
HOOK3	3.26919e-09	1.40117e-05	0.25034
ZFP36	3.2697e-09	1.40139e-05	0.262542
ARID4B	3.4544e-09	1.48056e-05	0.33349
PER1	3.52329e-09	1.51008e-05	0.287315
UCP2	3.59346e-09	1.54016e-05	0.533889
SKAP1	3.76294e-09	1.6128e-05	0.301137
KLRB1	3.89304e-09	1.66856e-05	0.652229
TRIB2	3.94216e-09	1.68961e-05	0.285592
SIRPG	3.99636e-09	1.71284e-05	0.334767
ARL6IP5	4.00137e-09	1.71499e-05	0.328391
LMNA	4.00741e-09	1.71757e-05	0.356806
BPTF	4.01065e-09	1.71897e-05	0.308505
TANK	4.05122e-09	1.73635e-05	0.322669
NAP1L4	4.12176e-09	1.76658e-05	0.346384
PTPN2	4.15786e-09	1.78206e-05	0.254844
ELF1	4.50819e-09	1.93221e-05	0.311312
NUDT21	4.55466e-09	1.95213e-05	0.251123
TMEM50A	4.58701e-09	1.96599e-05	0.338794
MTMR6	4.87317e-09	2.08864e-05	0.256507
CCDC107	4.96204e-09	2.12673e-05	0.295449
GPRIN3	5.02812e-09	2.15505e-05	0.313357
RGS2	5.08013e-09	2.17734e-05	0.293098
EMB	5.44121e-09	2.3321e-05	0.330469
C12orf75	5.66836e-09	2.42946e-05	0.259546
PREX1	5.70371e-09	2.44461e-05	0.250204
HTATIP2	5.76973e-09	2.47291e-05	0.309498
GLUD1	5.85906e-09	2.51119e-05	0.361838
YY1	6.43555e-09	2.75828e-05	0.283228
NAPA	6.74284e-09	2.88998e-05	0.313065
H2AFV	6.74785e-09	2.89213e-05	0.320928
SUMO2	6.91306e-09	2.96294e-05	0.266395
BZW1	6.92413e-09	2.96768e-05	0.297501
RNF213	7.82104e-09	3.3521e-05	0.30212
RAP1A	7.86288e-09	3.37003e-05	0.32949
LCP1	8.77667e-09	3.76168e-05	0.37404
AHNAK	9.03524e-09	3.8725e-05	0.372514
SMCHD1	9.20288e-09	3.94435e-05	0.32393
ACTR2	1.00926e-08	4.3257e-05	0.30917
ENO1	1.20204e-08	5.15195e-05	0.37785
KMT2E	1.20434e-08	5.16181e-05	0.30335
CASP1	1.20901e-08	5.18182e-05	0.263971
HNRNPL	1.36771e-08	5.86201e-05	0.250403
TIFA	1.52829e-08	6.55024e-05	0.340967
CNIH1	1.53611e-08	6.58379e-05	0.395646
UBE2V1	1.55087e-08	6.64705e-05	0.25078
ARPC3	1.61575e-08	6.9251e-05	0.315294
TMBIM6	1.6218e-08	6.95102e-05	0.284999
CORO1B	1.65972e-08	7.11355e-05	0.396969
GRB2	1.67549e-08	7.18117e-05	0.328728
ABCG1	1.90113e-08	8.14826e-05	0.260696
ALDOA	2.04716e-08	8.77415e-05	0.32897
EIF3A	2.05558e-08	8.81021e-05	0.357791
CBLB	2.20075e-08	9.43242e-05	0.356602
TGFB1	2.24855e-08	9.63729e-05	0.351948
RAB2A	2.33097e-08	9.99052e-05	0.337217
KIF5B	2.50571e-08	0.000107395	0.281212
MRPL10	2.57877e-08	0.000110526	0.283493
FGFR1OP2	2.59436e-08	0.000111194	0.299932
TXN	2.59918e-08	0.000111401	0.308123
CEP350	2.79591e-08	0.000119833	0.266373
ZC3H12A	2.95249e-08	0.000126544	0.253
EVL	2.99747e-08	0.000128472	0.320498
FNBP1	3.01869e-08	0.000129381	0.312549
PLEKHA2	3.04405e-08	0.000130468	0.265268
CHD1	3.15592e-08	0.000135263	0.325252
TOMM5	3.26557e-08	0.000139962	0.309846
GABPB1	3.31089e-08	0.000141905	0.286087
MOB1A	3.38998e-08	0.000145295	0.273457
COPE	3.41104e-08	0.000146197	0.286731
MAP2K3	3.43242e-08	0.000147114	0.282231
CYTIP	3.51579e-08	0.000150687	0.299033
BNIP3L	3.8098e-08	0.000163288	0.25095
RASA2	4.0601e-08	0.000174016	0.254839
IDI1	4.10463e-08	0.000175924	0.315022
BIRC3	4.24311e-08	0.00018186	0.315369
DDX17	4.30198e-08	0.000184383	0.287804
SYTL3	4.46422e-08	0.000191337	0.276225
ANXA2	4.77761e-08	0.000204768	0.289631
SEC61B	4.8936e-08	0.00020974	0.250027
EPC1	5.14337e-08	0.000220445	0.251584
RB1CC1	5.6083e-08	0.000240372	0.256412
CORO1A	5.65993e-08	0.000242585	0.260997
IFNAR2	5.80126e-08	0.000248642	0.253055
SMAD7	5.85447e-08	0.000250923	0.253291
GNG5	5.85672e-08	0.000251019	0.307301
USP48	5.85761e-08	0.000251057	0.284413
PDE4D	6.89122e-08	0.000295358	0.252316
CD3D	6.90158e-08	0.000295802	0.28113
CNOT6L	7.20486e-08	0.0003088	0.251374
ATP2B1	7.29516e-08	0.00031267	0.315478
DNAJA2	7.36598e-08	0.000315706	0.251067
HCLS1	7.70539e-08	0.000330253	0.259621
RTN4	7.87334e-08	0.000337451	0.25796
CRIP1	8.57373e-08	0.00036747	0.366743
OSBPL8	8.93176e-08	0.000382815	0.290604
ARID4A	1.00495e-07	0.000430722	0.251635
SLC25A3	1.03688e-07	0.000444405	0.270474
MT1X	1.04169e-07	0.000446469	0.924482
SEM1	1.09464e-07	0.000469161	0.252588
CHIC2	1.11223e-07	0.0004767	0.288757
PSMA2	1.27059e-07	0.000544575	0.276435
HSPH1	1.27143e-07	0.000544933	0.342596
EVI2B	1.28628e-07	0.0005513	0.308257
PGAM1	1.3163e-07	0.000564166	0.260305
IL10RA	1.36372e-07	0.000584492	0.289877
TRAC	1.3638e-07	0.000584526	0.284399
UBB	1.47974e-07	0.000634216	0.255435
GABARAP	1.49921e-07	0.000642562	0.259271
CMTM7	1.56893e-07	0.000672442	0.284365
DOCK8	1.67293e-07	0.000717017	0.280371
TRAPPC5	1.69837e-07	0.00072792	0.258392
ZYX	1.80206e-07	0.000772364	0.270994
UTRN	1.8269e-07	0.000783011	0.281147
DBI	2.01641e-07	0.000864235	0.305322
FLNA	2.11209e-07	0.000905241	0.264095
IVNS1ABP	2.12379e-07	0.000910258	0.395528
HMGB2	2.13728e-07	0.000916037	0.353318
SRSF11	2.18072e-07	0.000934656	0.283782
FAM49B	2.23866e-07	0.00095949	0.250115
CNST	2.33088e-07	0.000999015	0.262961
CFAP20	2.50365e-07	0.00107306	0.27069
ETS1	2.599e-07	0.00111393	0.276516
CMTM3	2.63431e-07	0.00112906	0.272001
HNRNPA3	2.70688e-07	0.00116017	0.251274
ANKRD10	2.87379e-07	0.00123171	0.251093
BAX	2.96559e-07	0.00127105	0.397514
NFE2L2	3.317e-07	0.00142166	0.265997
ABI1	3.43947e-07	0.00147416	0.267469
ARGLU1	4.00735e-07	0.00171755	0.271034
PCNX1	4.54571e-07	0.00194829	0.251944
ARL6IP1	4.70704e-07	0.00201744	0.274782
DNAJB1	4.87108e-07	0.00208774	0.310805
PRKDC	4.90657e-07	0.00210295	0.283413
SRRM2	4.99774e-07	0.00214203	0.254127
ATP8A1	5.02351e-07	0.00215307	0.289459
PDIA6	5.07911e-07	0.00217691	0.256783
NKTR	5.25346e-07	0.00225163	0.300994
CAP1	5.46635e-07	0.00234288	0.308735
USP15	5.58905e-07	0.00239547	0.295292
N4BP2L2	5.85685e-07	0.00251024	0.270176
TPI1	6.08379e-07	0.00260751	0.276044
SEC11C	6.27324e-07	0.00268871	0.322627
TMEM59	6.44228e-07	0.00276116	0.280847
H2AFJ	6.66897e-07	0.00285832	0.263698
PRRC2C	7.26784e-07	0.00311499	0.250248
RPS27L	7.85549e-07	0.00336686	0.441371
ATP5F1B	7.9739e-07	0.00341761	0.254348
STK17A	8.26851e-07	0.00354388	0.261378
UBXN4	8.52861e-07	0.00365536	0.270258
ELOB	8.73141e-07	0.00374228	0.29799
TALDO1	8.88078e-07	0.0038063	0.250405
NFATC2	1.0497e-06	0.00449902	0.253404
LIMS1	1.06923e-06	0.00458273	0.260336
TRA2A	1.26694e-06	0.00543012	0.257886
NT5C3A	1.32396e-06	0.00567447	0.272368
RELB	1.50176e-06	0.00643655	0.267892
BLOC1S1	1.57679e-06	0.00675811	0.254812
CD96	1.67989e-06	0.00720002	0.261976
DDIT4	1.82828e-06	0.00783599	0.2614
CTSS	2.13774e-06	0.00916234	0.270161
UBE2L6	2.30951e-06	0.00989855	0.254691
P2RY10	2.55835e-06	0.0109651	0.25636
DPP7	2.58059e-06	0.0110604	0.262127
CAPG	3.36253e-06	0.0144118	0.298128
CCNL1	4.28263e-06	0.0183554	0.251755
MRFAP1	4.51059e-06	0.0193324	0.26062
MZT2A	4.79571e-06	0.0205544	0.278879
HP1BP3	4.96673e-06	0.0212874	0.270982
CYTH1	5.38383e-06	0.0230751	0.293268
PIM2	5.47097e-06	0.0234486	0.362001
SET	5.82573e-06	0.0249691	0.250197
GMFG	5.90489e-06	0.0253083	0.276172
GYPC	6.23279e-06	0.0267137	0.312461
SCAND1	6.69355e-06	0.0286886	0.264834
RNF149	6.83402e-06	0.0292906	0.267334
ZFP36L1	7.96424e-06	0.0341347	0.250836
S100A6	8.86016e-06	0.0379746	0.270018
GADD45A	9.38596e-06	0.0402282	0.282834
CALM3	1.14477e-05	0.0490647	0.269353
