# Supplementary material for: Single-cell landscape of immunocytes in patients with extrahepatic cholangiocarcinoma
Source: J Transl Med. 2022 May 13;20:210. doi: 10.1186/s12967-022-03424-5 (PMC9103331; doi:10.1186/s12967-022-03424-5)
Supplement: Supplementary file 6 — Additional file 6. Table S4. List of signature genes expressed in CD4+ Treg cell from diffrent studies. [file 12967_2022_3424_MOESM6_ESM.xlsx]

## Sheet: Sheet1
Table S4. List of signature genes expressed in CD4+ Treg cell from diffrent studies
Tirosh et al	De Simone et al	Zheng et al	Xu et al
IL2RA	ACAA2	FOXP3	DUSP4
FOXP3	ACOX3	LAYN	HLA-DQA2
S100A4	ACP5	IKZF2	HLA-DRB5
CCR8	ACSL4	TNFRSF18	CXCR6
TNFRSF1B	ACTA2	TIGIT	FOXP3
GBP5	ACTG2	TNFRSF9	LINC01943
TNFRSF18	ADAM10	CTLA4	MIR4435-2HG
IFI6	ADAT2	RGS1	HLA-DRA
CXCR6	ADPRH	CCR8	TNFRSF9
PIM2	AHCYL2	IL2RA	CCR8
LGALS1	AKAP5	CXCR6	IL2RA
BATF	AKIP1	DUSP4	PMAIP1
TNFRSF4	ARHGEF12	TNFRSF4	GK
GBP2	ARHGEF4	CTSC	HAVCR2
S100A6	ARL6IP5	CD27	ZEB2
UGP2	ARNTL2	PHLDA1	ENTPD1
CTSC	ATP13A3	CD27-AS1	HLA-DRB1
SAT1	ATP2C1	TBC1D4	ZBTB32
IL32	AURKA	LAIR2	TNFRSF18
APOBEC3C	BATF	RTKN2	SLC1A4
IL2RB	BCL2L1	SDC4	IKZF2
CTLA4	BIRC5	ENTPD1	CYTOR
ENO1	C17orf96	NAMPT	IL1R2
ACP5	C5orf63	IL2RB	HPGD
SELPLG	CABLES1	CREM	CTLA4
COX17	CACNB2	IL32	CD74
CCND2	CADM1	TNFRSF1B	HLA-DQB1
PRDX3	CALM3	BATF	HLA-DMA
LAIR2	CARD16	STAM	TNFRSF4
LTB	CARD17	SH2D2A	F5
PRDM1	CASP1	MIR4435-2HG	LGALS3
HSPA1A	CASQ1	CLEC7A	TOX
IL10RA	CCNB2	ICOS	LINC02195
PRNP	CCR8	F5	HLA-DPA1
TYMP	CD177	IL1R1	BCL2L11
NDUFA13	CD27	MIR4632	PHLDA1
SYNGR2	CD274	CD74	HLA-DQA1
SQSTM1	CD7	GAPDH	TIGIT
STAT1	CDCA2	DNPH1	AC017002.3
LINC00152	CDH24	RHOC	IL1R1
CD27	CDK6	VDR	BTG3
CXCR3	CEACAM1	PTTG1	BATF
TIGIT	CENPM	IKZF4	FRMD4B
MRPS6	CEP55	TNFAIP3	NIBAN1
CLIC1	CGA	NEDD9	SETD7
PARK7	CHRNA6	GBP5	LAIR2
CD74	CHST2	TYMP	DUSP10
SDC4	CHST7	IL12RB2	SGPP2
SOD1	CIT	SAMSN1	HLA-DPB1
FTL	CLNK	CARD16	AC017002.1
ISG15	CNIH1	ACP5	ACOT9
LY6E	COL9A2	HAVCR2	LAYN
DUSP4	CORO1B	ENTPD1-AS1	CTSC
GCHFR	COX10	TNFRSF13B	CRADD
TPM4	CRADD	SPATS2L	GPR137B
PRF1	CREB3L2	ASB2	RBBP8
ACTN4	CSF1	IL1R2	CD70
ANKRD10	CSF2RB	SERPINE2	GNA15
FAM110A	CTLA4	LAPTM4B	PDCD1
COX5A	CTSC	GADD45A	CTNNA1
CST7	CTTNBP2NL	PHTF2	RHBDD2
GABARAP	CX3CR1	FANK1	TENT5C
PHLDA1	CXCL13	SIRPG	ACTN4
SUMO2	CYB5B	PMAIP1	PTMS
TAP1	CYP7B1	CXCR3	SLAMF1
VCP	DCPS	NDFIP2	NPTX2
ICOS	DFNB31	CD7	TNFRSF1B
C17orf49	DIRAS3	SAT1	EBI3
IL2RG	DLGAP5	GK	HLA-DMB
BUB3	DNPH1	PRDM1	ICA1
PEBP1	DPYSL2	CCDC22	PROK2
PLP2	EBI3	PELI1	BARD1
LSP1	ECEL1	CCDC141	SPATS2L
NAMPT	EGLN1	MAF	BASP1
CRADD	EML2	ETV7	LYST
ATP6V0E1	ENTPD1	WHRN	SGMS1
PRDX6	ERI1	BTG3	MGST2
SPPL2A	ETFA	PIM2	CARD16
PSMB3	ETV7	MZB1	TYMP
BST2	EVA1B	GBP2	PARD6G
SLAMF1	F5	C15orf53	CD177
CRIP1	FAAH2	COL9A2	LMCD1
CSF1	FAIM2	BEX3	PRDM1
DUSP16	FAM184A	ICA1	PTPN22
LGALS3	FAM19A2	TNIP3	MS4A1
OTUB1	FAM98B	LYST	ARHGAP18
PDIA6	FAS	CYTOR	CXXC5
GABARAPL2	FBXO45	CSF1	TTN
GLRX	FCRL3	CTTNBP2NL	RGS1
CD7	FKBP1A	REREP3	PTPRJ
IL1R2	FLNB	METTL7A	CCNG2
TPI1	FLVCR2	VAV3	NKG7
MX1	FNDC3B	CLNK	TRAF3
PBXIP1	FOXA1	SYNGR2	BACH1
HLA-DPA1	FOXM1	ARHGEF12	BCL3
OAS1	FOXP3	IL21R	PHTF2
FBXW5	FUCA2	HLA-DQA1	EPSTI1
ANXA2	GADD45A	GPX1	ZC2HC1A
RTKN2	GCNT1	ATP1B1	RUNX3
LASP1	GK	TOX	RHOC
TNFRSF9	GLB1	HNRNPLL	RAB11FIP1
WDR1	GLCCI1	CORO1B	LAG3
SH2D2A	GLDC	GADD45G	GCNT1
MYL6	GLRX	TFRC	TMEM273
ACAA1	GNG4	SNX9	CEP55
NOP10	GNG8	SUOX	MT1E
DPYSL2	GRSF1	SOX4	CD38
PSMD2	GSK3B	HLA-DMA	VDR
CCR5	GTF3C6	DDIT4	CARD17
HAPLN3	GTSF1L	LGALS3	LY86
COX6B1	HADHB	TOX2	GBP5
MYO1G	HAP1	EBI3	TOX2
CTSA	HAVCR2	TBC1D8	STAM
CALM3	HECW2	CREB3L2	VAV3
PTPN7	HIBCH	ZFP36L1	RBPJ
CTNNB1	HIVEP3	MAST4	FAM43A
PHTF2	HJURP	LTA	ZC3H12D
PSMB1	HOXA1	CASP1	HBA2
ATP5B	HPRT1	SLAMF1	MYL6B
ARRDC1	HPSE	CDKN2A	MAGEH1
PTTG1	HS3ST3B1	SCO2	PDE4A
TPP1	HSDL2	ZBED2	IL7
ISG20	HTATIP2	PDE4A	ZNF620
TWF2	ICA1	KAT2B	ZNF667
EID1	ICOS	TTN	METTL7A
ATP5E	IGFLR1	CDKN1A	TRIB1
ARPC1B	IKZF2	MICAL2	SLC6A6
NDUFB8	IKZF4	CD58	LAX1
SHMT2	IL12RB2	NCF4	CST7
TUBB	IL17REL	CD82	ABI3
HLA-DRB1	IL1R2	CD83	FANK1
DDB2	IL1RL1	PTPRJ	FAM160B1
TANK	IL1RL2	ARID5B	CTSH
NCF4	IL21R	CCR1	SETBP1
TMEM60	IL2RA	DUSP16	ACP5
PSMA1	IL2RB	DPYSL2	GALM
TCEB2	IL32	IFI6	CPNE7
APOBEC3G	IL7	GLRX	NPC1
ARHGAP9	INPP1	TSPAN13	ICOS
SERPINB9	INPP5F	CSF2RB	SAT1
CMC2	ISOC1	TNS3	CCDC50
WSB1	ITFG1	CCR4	FCRL3
PLD3	JAK1	CD80	MAST4
GPS2	JAKMIP1	C3AR1	MKI67
OCIAD2	KAT2B	ADAT2	CDK2AP1
SNX5	KIF14	PKM	IL12RB2
DGUOK	KIF15	IL21R-AS1	CTNNAL1
IKZF2	KLHDC7B	MYO1E	COL5A3
GPX1	LAPTM4B	CTSD	MME
PTPN1	LAX1	CD79B	SLC7A5
VDR	LAYN	RBPJ	GZMA
SAMD9	LEPR	TNFRSF8	FLT3
RAC2	LEPROT	GCNT1	PIK3R3
RPS27L	LHFP	LMCD1	PARVB
EPS15	LIMA1	CADM1	NCF4
CAP1	LMCD1	HACD1	GFOD1
AP2M1	LRG1	EPSTI1	HBA1
NDUFB10	LRRC61	CCNG2	HS3ST3B1
AGTRAP	LTA	CCND2	HERPUD1
IRF9	LXN	ERI1	SLC35F2
HLA-DMA	LY75	ZC2HC1A	MEF2C
MAGEH1	MAGEH1	OAS1	PHTF1
TMED9	MALT1	AKAP5	AC090152.1
TFRC	MAP1LC3A	BIRC3	FURIN
EMP3	MAST4	ZBTB32	HSPA12A
RHOF	MAT2B	RAB11FIP1	ASB2
PGK1	MCCC2	CD177	SLCO4A1
CAST	MELK	INPP5F	CEP76
CD58	METTL7A	TPP1	GLCCI1
NDUFV2	METTL8	HSPA1B	SLC2A5
CD79B	MGME1	FKBP1A-SDCBP2	PLIN2
PAIP2	MGST2	TRPS1	HNRNPLL
TARDBP	MICAL2	FKBP1A	TSC22D1
SFT2D1	MINPP1	TTYH3	SPINK2
STAM	MKI67	SLC41A1	MCAM
GBP4	MREG	SLA	GRAMD4
HPRT1	MYL6B	MYO5C	PMCH
TMSB10	MYO5C	KCNN4	VSTM4
U2AF1L4	NAB1	PHACTR2	GZMK
TPM3	NCALD	CCDC50	FAS
C3AR1	NCAM1	RHBDD2	CD83
CDKN1B	NCF4	BST2	LRIG1
TMEM173	NCOA1	ADPRH	NEDD4
TRAPPC1	NDFIP2	CDIP1	FABP5
RAP1A	NEMP2	IGFLR1	TTC7A
NFKBIZ	NETO2	RPS27L	OTULIN
HERPUD1	NFE2L3	HSPA1A	CADM1
FKBP1A	NFYC	TRAF1	F2R
B4GALT1	NHS	SLC35F2	NKRF
EIF4A1	NPTN	LINC00963	NAMPT
OTUD5	NTNG2	SPOCK2	CRLF2
IRF2	NUSAP1	SURF4	SEPTIN11
CCR4	NXT2	MAP1LC3A	TESC
RHOC	OSBP2	GALM	CASTOR2
ADORA2A	PAK2	ENO1	KPNA2
MRPL36	PAM	CTNNA1	APOBEC3H
PMAIP1	PANX2	CARD17	MAP3K8
RNF213	PAQR4	NAB1	TRPS1
REREP3	PARD6G	UGP2	HIST1H2BK
ARPC5L	PARK7	UCP2	LMNB1
VDAC2	PCTP	EDARADD	LINC02694
HSD17B10	PDCD1LG2	BRE-AS1	B4GALT5
PELI1	PDGFA	GABARAPL1	ZNF282
MRPS7	PEX3	FAM53B	CCDC6
GNPTAB	PGM2	HPGD	LDLRAD4
YWHAE	PHKA1	MIR497HG	CCR6
ATP6V1E1	PIGU	CEACAM1	ANKRD33B
GALM	PLA2G4C	GRINA	MSC-AS1
ERI1	PPM1G	CALM3	MIR155HG
BANF1	PRDX3	PHPT1	HBB
SAMSN1	PRKCDBP	OTUD5	CTTNBP2NL
TXN	PROB1	FANCL	DIRAS3
PRDX5	PTGIR	PTP4A3	ADAM28
PIP4K2C	PTP4A3	CD70	HACD1
CMTM7	PTPRJ	GOLGA8B	MAF
FCRL3	PTTG1	NCOA3	ATP1B1
COX7A2L	RAB15	LOC389831	IQGAP1
GNG5	RAD51AP1	MAGEH1	AGPAT5
ACTR1A	RASAL1	PRNP	DNPH1
APLP2	RBKS	TET2	PYHIN1
CSF2RB	RCBTB1	APLP2	SH2D2A
EXOSC7	RDH10	DUSP10	MCF2L2
CACYBP	REXO2	MAN1A2	DAPP1
PPP2R1A	RMI2	IRF5	SAR1B
MGAT1	RNF145	FAS	TUBA3D
OVCA2	RNF207	MAP2K3	PLEKHG2
UBA1	RRAGB	LRRC61	KAT2B
REC8	RYBP	FAM110A	NCAPH
KCNN4	SEC14L6	TULP4	FAM167B
ARHGEF6	SEC24A	LAT2	KNL1
RFK	SECTM1	CTNNB1	SPPL2A
HTATIP2	SEPT3	PRKAR1A	ARHGEF12
ANXA11	SGPP2	SSH1	PARP14
MAPKAPK3	SH3RF2	STAMBPL1	ANKRD28
SNX10	SIRPG	LASP1	REL
PSMA5	SLC16A1	NPTN	RTKN2
BIRC3	SLC25A12	ISG15	MEF2D
NDUFA3	SLC35E3	TRAF3	TMED8
GATA3	SLC35F2	TMEM154	LINC02099
SDF4	SLC41A1	ATP6V0A1	GZMB
UBE2B	SMAD1	PARK7	PEAK1
NEMF	SNAP47	PDIA6	CD58
NDUFA11	SOCS2	GRN	LRRFIP2
SDF2L1	SOX4	HSPB1	ZBTB38
	SPATA24	ACSL4	TBC1D4
	SPATC1	PPM1G	GDE1
	SPATS2L	SMC4	IL2RB
	SSH1	CD59	ATP13A3
	SSTR3	GOLGA8A	KDM5B
	STAC	ZC3H12D	TET2
	STARD7	VCP	GRAMD1B
	STRIP2	FYCO1	UHRF2
	SYT11	MYO5A	TNIK
	TADA3	CTSA	TPM4
	TBC1D8	PSMB3	IFI44
	TDRD3	COX5A	DLEU2
	TFRC	ARPP19	PLAGL2
	THADA	PPP1CB	FOXO1
	TIGIT	SLC16A1	USP28
	TM9SF2	LDLRAD4	ATG2A
	TMA16	UXS1	COBLL1
	TMEM140	ABI2	AP000240.1
	TMEM184C	LAP3	CLEC7A
	TMOD1	PLTP	MMRN1
	TMPRSS3	FBLN7	MMUT
	TMPRSS6	ANKRD10	ST8SIA4
	TNFRSF18	SERPINB9	ACY3
	TNFRSF4	DYNLL1	LINC00926
	TNFRSF8	ATP6V1C2	NIPAL2
	TNFRSF9	MRPS6	CCR9
	TOR4A	GTF3C6	BMPR2
	TOX2	NFAT5	IKBIP
	TP73	TPI1	SMS
	TPMT	GPI	GBP2
	TPP1	PRDX1	RORA
	TPX2	GBP4	SMC4
	TRAF3	RFX5	TBXAS1
	TRIB1	NINJ2	C3AR1
	TRIM16	INPP1	SMOX
	TSPAN17	IL12RB1	SEC14L1
	TSPAN5	ARPC1B	AC061958.1
	TST	TNIP1	LGR4
	TTBK1	WSB1	C2CD4A
	TTC22	FMNL3	SCIMP
	TWIST1	TP53INP1	TBC1D8
	USP51	VMP1	INPP1
	UXS1	KDM5B	PRF1
	VANGL1	PIM3	MAP1LC3A
	VDR	ATOX1	BANP
	VWA5A	ACTA2	AHR
	WDHD1	ASXL2	CHSY1
	WDTC1	ADCY3	AKAP5
	WSB1	SMPD3	KCNK5
	XKRX	CKAP2	COL9A2
	YIPF1	PGK1	CDK14
	YIPF6	IRF4	RNF19A
	ZBED2	AKIRIN2	CD82
	ZBTB38	GRAMD3	ZNF292
	ZC3H12C	AKIP1	OSBPL6
	ZG16B	POU2F2	MSC
	ZMAT3	AFTPH	TUT7
	ZMYND8	ACOT9	RAB8B
	ZNF280C	C16orf87	BANK1
	ZNF280D	NUDT5	GRAMD2B
	ZNF282	ZNF280C	NMB
	ZNF334	KIF20B	INAFM2
	ZWINT	SMS	DNAH8
	LOC388813	WDR83OS	EIF4G3
	AC019206.1	METTL8	TMEM154
		PAK2	HDAC9
		WDFY1	SLA
		GSTO1	FAM124B
		TLK1	DUSP16
		FOXO1	SAMSN1
		SGPP1	GCHFR
		RNF187	EVI2A
		FAM104A	DLGAP1-AS2
		BRE	AURKA
		SLC5A3	MXD4
		NDUFA13	YARS
		ACTR3C	NCALD
		PSMB6	SMCO4
		YJEFN3	COL5A1
		RCBTB1	USP12
		HPSE	EEF2K
		SEC61A2	CST3
		P2RY10	NBPF14
		THADA	CAMK1
		DDX24	PFKFB3
		PRDX3	IL18
		ARPC1A	GSTA4
		HERPUD1	CCL4L2
		MBOAT7
		C21orf91
		SLC12A6
		TSPYL2
		RAP1A
		MAPKAPK3
		ATP13A3
		TRIM69
		SQSTM1
		UBE2L6
		GABPB1
		SH3BGRL
		C9orf16
		MCL1
		BACH1
		SFT2D1
		PCK2
		PLEKHG2
		HTATIP2
		PRDX5
		GABARAP
		MCM5
		ALDH3A2
		CMTM6
		SGMS1
		ISOC1
		MCCC2
		GATA3
		LMBRD1
		ADAM10
		ADORA2A
		LRPAP1
		SEC14L1
		KIF5B
		COMMD3
		SDF4
		OAS3
		SRA1
		MGAT1
		LEPROT
		SLC3A2
		PAIP2
		LY75
		DYNLRB1
		NINJ1
		HDAC7
		ZNF292
		ARHGAP9
		NPC2
		TPMT
		IFNAR2
		VEZT
		SGSH
		DYNC1I2
		NSF
		OS9
		IL10RB
		HPRT1
		C5orf45
		PSMC2
		TMX1
		VPS54
		STARD7
		NME3
		NDUFC2-KCTD14
		SUMO1
		PSMB1
		TM9SF2
		HADHB
		ADI1
		SLC25A38
		DDB2
		NDUFC2
		ICAM3
		LAPTM4A
		LY75-CD302
		PSMA2
		OCIAD2
		ZC3H7A
		ECH1
		CLIP1
		HSD17B10
		C7orf25
		NAPA
		PSMD11
		CBX5
		CACYBP
		TOM1
		HADHA
		GOT2
		MX1
		UBE2N
		COG1
		MIIP
		COPZ1
		PSEN1
		NBR1
		USP48
		EIF4H
		IRF9
