# Supplementary material for: Single-cell landscape of immunocytes in patients with extrahepatic cholangiocarcinoma
Source: J Transl Med. 2022 May 13;20:210. doi: 10.1186/s12967-022-03424-5 (PMC9103331; doi:10.1186/s12967-022-03424-5)
Supplement: Supplementary file 7 — Additional file 7. Table S5. List of signature genes expressed in CD8+T cell subclusters, Related to Figure 3. [file 12967_2022_3424_MOESM7_ESM.xlsx]

## Sheet: C1-CD8
Table S5 List of signature genes expressed in CD8+T cell subclusters, Related to Figure 3
gene	p_val	p_val_adj	avg_logFC
MT1X	2.75e-147	9.22e-143	1.7359
MT2A	1.02e-128	3.42e-124	1.64136
ZFP36	1.02e-96	3.43e-92	0.830641
MT1F	3.18e-89	1.07e-84	1.60889
MT1E	1e-68	3.37e-64	1.51824
UBC	3.27e-68	1.1e-63	0.634647
LMNA	1.53e-61	5.12e-57	1.17913
HSPA8	8.45e-56	2.83e-51	0.83261
DNAJA1	1.31e-55	4.39e-51	0.874061
HLA-B	5.37e-53	1.8e-48	0.46953
CDKN1A	1.3e-52	4.35e-48	0.770776
HSPA1B	4.31e-52	1.45e-47	1.20359
SRGN	2.28e-50	7.63e-46	0.452586
HSP90AA1	2.55e-50	8.56e-46	1.13643
MCL1	1.05e-48	3.52e-44	0.593503
SLC30A1	1.21e-45	4.04e-41	0.553036
FTH1	2.75e-43	9.22e-39	0.659312
CREM	9.8e-41	3.29e-36	0.492591
MT1G	2.51e-38	8.41e-34	1.58299
HSPA1A	1.69e-37	5.67e-33	1.83727
NFKBIA	5.68e-37	1.9e-32	0.567573
GCLM	2.23e-35	7.47e-31	0.562654
HSPE1	1.04e-34	3.49e-30	0.936904
H3F3B	1.67e-33	5.59e-29	0.361862
SLC2A3	8.46e-33	2.84e-28	0.543645
UBB	1.45e-32	4.85e-28	0.526865
DNAJB1	3.45e-31	1.16e-26	0.853207
HSP90AB1	5.61e-31	1.88e-26	0.77363
TUBB4B	2.77e-30	9.29e-26	0.503502
RELB	3.5e-30	1.17e-25	0.452566
NEU1	3.55e-29	1.19e-24	0.552705
PDCD1	2.41e-26	8.08e-22	0.458865
DNAJB6	5.44e-26	1.82e-21	0.464211
ANXA1	9.83e-26	3.3e-21	0.586643
MAFF	1.61e-25	5.42e-21	0.418147
HSPA5	3.08e-25	1.03e-20	0.428566
DDIT4	7.47e-25	2.5e-20	0.453337
CNBP	3.13e-24	1.05e-19	0.344774
SYAP1	5.82e-24	1.95e-19	0.393834
PPP1R15A	7.94e-24	2.66e-19	0.511045
HSPD1	9.96e-24	3.34e-19	0.93031
EZR	1.94e-23	6.52e-19	0.457569
RGCC	8.47e-23	2.84e-18	0.387706
SELENOK	1.96e-22	6.56e-18	0.361593
BCL3	3e-22	1.01e-17	0.381402
PIM3	3.06e-22	1.03e-17	0.448642
SQSTM1	7.11e-22	2.39e-17	0.706466
TUBA4A	1.23e-21	4.13e-17	0.393853
CSRNP1	1.45e-21	4.87e-17	0.366498
ARID5B	5.7e-21	1.91e-16	0.442799
TSC22D3	7.78e-21	2.61e-16	0.352749
ARID5A	1.03e-20	3.47e-16	0.36281
RILPL2	1.55e-20	5.19e-16	0.438495
EIF4A3	2.96e-20	9.92e-16	0.432689
GLUD1	3.08e-20	1.03e-15	0.496722
SERTAD1	3.77e-20	1.26e-15	0.366746
PRNP	4.33e-20	1.45e-15	0.413454
NR4A2	3.76e-19	1.26e-14	0.469757
STX11	5.97e-19	2e-14	0.346926
CRYBG1	6.37e-19	2.13e-14	0.435721
TUBB2A	6.92e-19	2.32e-14	0.389479
ADGRE5	8.18e-19	2.74e-14	0.422589
ISCA1	2.61e-17	8.76e-13	0.397417
ZNF331	7.55e-17	2.53e-12	0.365639
NFKB2	1.54e-16	5.16e-12	0.287005
SOD2	2.04e-16	6.84e-12	0.40892
TAGLN2	4.38e-16	1.47e-11	0.349909
MRPL18	6.96e-16	2.33e-11	0.441056
DUSP1	1.34e-15	4.51e-11	0.333047
JUNB	1.76e-15	5.9e-11	0.278266
SLC16A3	2.18e-15	7.3e-11	0.27188
KDM6B	2.44e-15	8.19e-11	0.356567
TSPYL2	2.8e-15	9.39e-11	0.286856
SOD1	3.75e-15	1.26e-10	0.349731
GABARAPL1	5.8e-15	1.95e-10	0.308897
MAT2A	5.82e-15	1.95e-10	0.386515
NDRG1	8.87e-15	2.97e-10	0.284546
MYADM	1.03e-14	3.45e-10	0.395687
DDX3X	1.13e-14	3.77e-10	0.347923
HERPUD1	1.48e-14	4.96e-10	0.255779
MAF	2.6e-14	8.72e-10	0.359731
GPR183	3.19e-14	1.07e-09	0.413912
SOCS1	4.75e-14	1.59e-09	0.312265
CHORDC1	5.57e-14	1.87e-09	0.433087
PNP	1.12e-13	3.76e-09	0.393202
ZFP36L2	1.35e-13	4.52e-09	0.314598
NINJ1	1.51e-13	5.05e-09	0.312098
ZFAND2A	2.17e-13	7.29e-09	0.444495
XBP1	2.52e-13	8.44e-09	0.34336
PLK3	2.6e-13	8.73e-09	0.328397
TXN	3.48e-13	1.17e-08	0.480849
NR4A1	4.61e-13	1.55e-08	0.393269
LRRFIP1	5.56e-13	1.86e-08	0.319659
PER1	1.51e-12	5.05e-08	0.264806
FAS	2.18e-12	7.3e-08	0.339348
BAZ1A	2.66e-12	8.93e-08	0.265193
CACYBP	3.26e-12	1.09e-07	0.376622
INSIG1	3.6e-12	1.21e-07	0.271468
TMBIM1	4.39e-12	1.47e-07	0.275843
S100A10	4.76e-12	1.6e-07	0.376439
CD5	7.61e-12	2.55e-07	0.294194
PHLDA1	8.79e-12	2.95e-07	0.3274
S1PR4	1.08e-11	3.63e-07	0.335133
CYCS	1.45e-11	4.86e-07	0.277104
SLC1A5	1.77e-11	5.92e-07	0.265077
DNTTIP2	4.22e-11	1.41e-06	0.293216
DNAJB9	4.49e-11	1.51e-06	0.302521
DEDD2	5.33e-11	1.79e-06	0.262931
FOSB	6.2e-11	2.08e-06	0.279941
BATF	1.05e-10	3.51e-06	0.343332
PIM2	1.1e-10	3.68e-06	0.350052
PRDX1	1.77e-10	5.94e-06	0.282432
HSPH1	4.02e-10	1.35e-05	0.481738
HLA-DQA1	4.15e-10	1.39e-05	0.395159
CD55	1.13e-09	3.78e-05	0.284951
SELENOS	1.13e-09	3.78e-05	0.263756
ATP1B3	1.2e-09	4.03e-05	0.31337
KLF6	1.13e-08	0.000378408	0.354256
FTL	2.21e-08	0.00074224	0.437511
DDIT3	6.5e-08	0.00217987	0.269898
CRIP1	1.08e-07	0.00363795	0.274268
VIM	1.41e-07	0.00474115	0.336757

## Sheet: C2-CD8
gene	p_val	p_val_adj	avg_logFC
RPS4Y1	1.59e-179	5.33e-175	1.28418
HLA-DQA2	9.92e-135	3.33e-130	1.22126
MALAT1	3.2e-126	1.07e-121	0.651926
DDX3Y	5e-105	1.68e-100	0.907255
GZMK	2.58e-103	8.65e-99	1.04089
HLA-DRB5	2.41e-98	8.08e-94	1.05693
PIK3R1	2.07e-70	6.94e-66	0.836037
SRSF7	4.08e-63	1.37e-58	0.637466
CRTAM	1.03e-59	3.46e-55	0.931056
YPEL5	1.94e-56	6.51e-52	0.632393
CXCR4	1.45e-53	4.88e-49	0.552616
RALGAPA1	5.84e-53	1.96e-48	0.770358
RNF19A	3.17e-52	1.06e-47	0.750354
ELF1	8.91e-47	2.99e-42	0.629944
TSC22D3	1.62e-44	5.42e-40	0.453911
RGCC	5.01e-42	1.68e-37	0.671245
CMC1	3.95e-41	1.32e-36	0.697305
TNFAIP3	2.18e-39	7.3e-35	0.480974
HLA-A	4.01e-39	1.34e-34	0.297618
BTG1	2.79e-37	9.35e-33	0.352915
PTPRC	3.45e-36	1.16e-31	0.374266
NR4A3	8.14e-35	2.73e-30	0.616597
ENC1	8.48e-35	2.84e-30	0.576819
BCLAF1	2.92e-34	9.81e-30	0.562893
FUS	7.06e-34	2.37e-29	0.49704
HNRNPLL	4.34e-31	1.45e-26	0.64753
TRAT1	2.56e-30	8.59e-26	0.552408
COTL1	4.82e-30	1.62e-25	0.443028
STK17B	5.79e-30	1.94e-25	0.493248
EIF1	9.2e-30	3.08e-25	0.270214
TRBV20-1	1.2e-29	4.02e-25	0.976276
ATP8A1	2.56e-29	8.59e-25	0.528439
RNF125	1.36e-28	4.56e-24	0.505277
DUSP4	1.8e-26	6.05e-22	0.663892
TUBA4A	1.83e-26	6.15e-22	0.454012
SKIL	4.72e-26	1.58e-21	0.559052
DDX5	5.32e-26	1.79e-21	0.333019
SMCHD1	1.77e-25	5.94e-21	0.488441
SRSF5	3.98e-25	1.33e-20	0.422159
IFRD1	4.45e-25	1.49e-20	0.653248
CD44	7.32e-25	2.46e-20	0.374481
ARAP2	1.54e-24	5.17e-20	0.463736
EZR	4.47e-24	1.5e-19	0.389101
MYADM	9.28e-24	3.11e-19	0.475206
FAM160B1	3.35e-23	1.12e-18	0.455041
JUND	4.04e-23	1.36e-18	0.497782
PARP8	6.58e-23	2.21e-18	0.392637
RPL27A	1.21e-22	4.06e-18	0.312182
RGS1	1.57e-22	5.25e-18	0.470439
CCR7	2.12e-22	7.12e-18	0.424462
EIF4G2	3.06e-22	1.03e-17	0.393072
FAM102A	8.17e-21	2.74e-16	0.453564
CEMIP2	8.66e-21	2.9e-16	0.501365
SF3B1	9.99e-21	3.35e-16	0.419999
PDE4B	4.9e-20	1.64e-15	0.48237
HLA-DPB1	5.73e-20	1.92e-15	0.370288
SF1	2.18e-19	7.3e-15	0.333769
ZNF331	2.87e-19	9.62e-15	0.378863
CD74	1.63e-18	5.48e-14	0.291984
CCL4L2	2.28e-18	7.66e-14	1.08406
LDHA	3.29e-18	1.1e-13	0.323871
WNK1	3.64e-18	1.22e-13	0.483286
DUSP2	4.26e-18	1.43e-13	0.340813
EPC1	4.81e-18	1.61e-13	0.363401
BCL11B	5.53e-18	1.86e-13	0.443935
IL7R	1.25e-17	4.19e-13	0.40133
BRD2	1.46e-17	4.9e-13	0.478247
MT-ND2	2.93e-17	9.83e-13	0.250424
CCSER2	4.3e-17	1.44e-12	0.484192
ITM2C	5.7e-17	1.91e-12	0.475078
AOAH	7.27e-17	2.44e-12	0.381379
KIAA1551	8.03e-17	2.69e-12	0.401862
FAM177A1	2.46e-16	8.25e-12	0.314525
DUSP1	2.96e-16	9.92e-12	0.299501
N4BP2L2	3.78e-16	1.27e-11	0.355549
MYCBP2	4.64e-16	1.56e-11	0.368941
ITM2A	6.49e-16	2.18e-11	0.408166
CD96	9.48e-16	3.18e-11	0.351361
ATF7IP	1.16e-15	3.91e-11	0.379733
RBM39	2.6e-15	8.73e-11	0.303831
CNOT6L	3.74e-15	1.25e-10	0.353976
P2RY8	4.22e-15	1.42e-10	0.400846
JUN	4.31e-15	1.44e-10	0.449071
EMB	5.53e-15	1.85e-10	0.334417
MT-ATP8	6.57e-15	2.2e-10	0.275955
SYTL3	6.64e-15	2.23e-10	0.332197
CLK1	6.86e-15	2.3e-10	0.347161
NIN	8.46e-15	2.84e-10	0.368041
NR4A2	9.72e-15	3.26e-10	0.26353
NCL	1.04e-14	3.47e-10	0.303061
FYB1	1.53e-14	5.12e-10	0.297763
ETS1	7.38e-14	2.48e-09	0.332094
CCNL1	7.51e-14	2.52e-09	0.347705
ZC3HAV1	8.74e-14	2.93e-09	0.340423
TSPYL2	9.55e-14	3.2e-09	0.437608
SLA	1.34e-13	4.51e-09	0.34142
PDE3B	1.57e-13	5.27e-09	0.403144
RANBP2	1.74e-13	5.82e-09	0.38813
PDCD4	5.44e-13	1.82e-08	0.297258
KLF6	8.38e-13	2.81e-08	0.270846
LDLRAD4	1.24e-12	4.14e-08	0.338258
PRRC2C	1.29e-12	4.32e-08	0.303909
HLA-DQB1	1.4e-12	4.7e-08	0.334088
IDS	1.67e-12	5.62e-08	0.332588
SRRM1	2.15e-12	7.21e-08	0.285494
PPP1R2	2.36e-12	7.91e-08	0.360646
ARID4B	2.4e-12	8.06e-08	0.316393
RBM25	3.77e-12	1.26e-07	0.348822
AC016831.7	4.18e-12	1.4e-07	0.334212
EML4	5.11e-12	1.71e-07	0.278942
NKTR	5.96e-12	2e-07	0.344352
FKBP5	6.67e-12	2.24e-07	0.326257
GCC2	7.05e-12	2.37e-07	0.388696
HSPH1	7.4e-12	2.48e-07	0.273295
FOSB	9.88e-12	3.31e-07	0.457054
STK4	1.65e-11	5.53e-07	0.311325
ZBTB20	1.68e-11	5.62e-07	0.368326
NFATC2	2.19e-11	7.34e-07	0.353382
FOS	6.42e-11	2.15e-06	0.484686
SFPQ	6.81e-11	2.28e-06	0.267464
SLC38A2	7.24e-11	2.43e-06	0.347399
ZNF831	8.95e-11	3e-06	0.318256
SCAF11	1.04e-10	3.47e-06	0.351067
PRKCH	1.04e-10	3.49e-06	0.33172
SRRT	1.19e-10	4e-06	0.317996
MATR3.2	1.25e-10	4.21e-06	0.320965
UTRN	1.65e-10	5.53e-06	0.34562
HLA-DRA	1.95e-10	6.53e-06	0.298856
JMJD1C	2.19e-10	7.35e-06	0.357595
USP15	2.33e-10	7.83e-06	0.267325
IDI1	2.68e-10	9e-06	0.351643
SEMA4D	2.7e-10	9.07e-06	0.298741
LYST	3.54e-10	1.19e-05	0.390912
CCNH	3.78e-10	1.27e-05	0.325437
TTC3	5.02e-10	1.68e-05	0.302577
AMD1	1.03e-09	3.47e-05	0.340572
CSDE1	1.62e-09	5.45e-05	0.258969
RSRP1	1.63e-09	5.47e-05	0.27205
UBL3	1.92e-09	6.44e-05	0.312495
CLDND1	1.96e-09	6.58e-05	0.298011
SH2D1A	2.02e-09	6.78e-05	0.339532
PDE4D	2.24e-09	7.5e-05	0.250938
PHF3	2.6e-09	8.72e-05	0.294244
RLF	2.61e-09	8.74e-05	0.275556
ERAP2	2.71e-09	9.1e-05	0.268447
DDX6	3.19e-09	0.000106992	0.25234
SERTAD1	3.54e-09	0.000118706	0.422044
TAF7	4.28e-09	0.000143521	0.288786
SRSF11	5.21e-09	0.000174881	0.283614
WSB1	5.38e-09	0.000180333	0.324373
POLR2B	7.78e-09	0.000261024	0.269033
ATM	8.83e-09	0.00029598	0.254955
HAUS3	2.18e-08	0.000729544	0.318498
CENPC	2.41e-08	0.000808291	0.299744
ALG13	2.89e-08	0.00096863	0.277542
GPCPD1	3.02e-08	0.00101227	0.306733
SETD2	6.07e-08	0.00203632	0.303224
HEXIM1	6.57e-08	0.00220499	0.309847
SMARCA5	7.42e-08	0.00248953	0.287466
MARCKSL1	9.52e-08	0.00319418	0.390976
EIF4B	1.05e-07	0.00351915	0.252069
CDK17	1.31e-07	0.00440291	0.255546
SYNE2	1.46e-07	0.00489941	0.324486
PIAS1	1.47e-07	0.00491988	0.263955
CDC14A	1.62e-07	0.00542009	0.278947
JMJD6	2.29e-07	0.00766444	0.286142
SMDT1	3.31e-07	0.0110931	0.265707
AP3S1	3.49e-07	0.0116913	0.263801
CDK11A	3.69e-07	0.0123767	0.269447
ATRX	3.94e-07	0.0131985	0.255616
HERPUD2	3.96e-07	0.0132886	0.283965
ZEB2	4.15e-07	0.0139201	0.343732
PCM1	5.84e-07	0.0195719	0.276839
TIPARP	6.57e-07	0.0220352	0.274214
TMF1	7.28e-07	0.0244183	0.278308
ARL4A	8.16e-07	0.0273649	0.29516
CDKN2AIP	8.27e-07	0.0277488	0.260042
CHD2	1.06e-06	0.0355335	0.285354
EPB41	1.12e-06	0.0374673	0.259577
PRPF38B	1.49e-06	0.0499334	0.276267

## Sheet: C3-CD8
gene	p_val	p_val_adj	avg_logFC
GIMAP4	1.91e-86	6.41e-82	1.03563
PLEK	4.57e-86	1.53e-81	1.01205
MYL12A	3.29e-74	1.1e-69	0.887083
TRAF3IP3	6.55e-71	2.2e-66	0.977945
CX3CR1	5.72e-66	1.92e-61	0.747897
NKG7	2.01e-61	6.75e-57	0.946471
PFN1	4.03e-57	1.35e-52	0.558282
PTPRCAP	8.84e-54	2.97e-49	0.706081
SLC9A3R1	6.06e-51	2.03e-46	0.826148
GIMAP7	1.29e-48	4.34e-44	0.89676
LINC00861	1.53e-47	5.15e-43	0.919437
PTPN6	3.3e-46	1.11e-41	0.706696
FGFBP2	8.04e-46	2.7e-41	1.0637
RIPOR2	1.64e-40	5.5e-36	0.67629
IL32	5.9e-39	1.98e-34	0.528415
TXNIP	1.61e-38	5.41e-34	0.753256
KLRG1	2.84e-38	9.54e-34	0.74953
GIMAP1	4.64e-38	1.56e-33	0.575727
FCRL6	1.42e-37	4.76e-33	0.589434
S100A4	2.78e-37	9.32e-33	0.630828
CD52	1.08e-36	3.63e-32	0.576299
LCP2	1.96e-36	6.56e-32	0.708423
GZMH	1.49e-34	4.99e-30	0.88333
IL16	4.81e-34	1.61e-29	0.608334
SASH3	1.71e-33	5.75e-29	0.603372
RAC2	8.73e-33	2.93e-28	0.526243
EMP3	2.99e-32	1e-27	0.56587
LAIR2	3.17e-32	1.06e-27	0.707074
SAMD3	1.19e-31	3.98e-27	0.627088
ADGRG1	1.68e-31	5.64e-27	0.594078
SH3BGRL3	6.17e-31	2.07e-26	0.464794
PPP1R18	8.66e-31	2.9e-26	0.621862
CTSC	2.19e-30	7.36e-26	0.637724
SH3BP1	1.13e-29	3.79e-25	0.542138
PSMB9	1.46e-29	4.9e-25	0.580784
RPL26	3.26e-29	1.09e-24	0.284834
CSK	8.76e-28	2.94e-23	0.587341
ARHGAP25	2.12e-27	7.11e-23	0.530552
CCL5	3.87e-27	1.3e-22	0.393437
RPS6KA1	4.24e-27	1.42e-22	0.454764
CORO1A	5.08e-27	1.7e-22	0.429843
TMSB10	6.78e-27	2.28e-22	0.272207
ACTB	8.34e-27	2.8e-22	0.317946
BIN2	2.27e-26	7.62e-22	0.557503
LCK	2.47e-25	8.29e-21	0.51505
MYO1F	3.04e-25	1.02e-20	0.559113
SUN2	1.79e-24	6e-20	0.56076
S1PR5	2.05e-24	6.89e-20	0.494809
PPP1CA	5.65e-24	1.9e-19	0.519225
ARPC1B	7.82e-24	2.62e-19	0.522067
RGS19	2.12e-23	7.11e-19	0.49247
PCBP1	4.05e-23	1.36e-18	0.49507
DENND2D	1.24e-22	4.16e-18	0.554678
UCP2	7.44e-22	2.49e-17	0.542163
TBC1D10C	2.2e-21	7.37e-17	0.588985
HOPX	3.04e-21	1.02e-16	0.651395
ITGB2	3.91e-21	1.31e-16	0.500128
LIMD2	4.78e-21	1.6e-16	0.50228
AES	1.49e-20	5e-16	0.559939
GBP5	2.51e-20	8.42e-16	0.530865
HCST	1.23e-19	4.14e-15	0.396838
SH3BP5	1.42e-19	4.77e-15	0.440391
PDLIM2	2.35e-19	7.89e-15	0.436422
TSC22D4	3.11e-19	1.04e-14	0.465226
ARHGAP30	3.94e-19	1.32e-14	0.506838
PYHIN1	1.21e-18	4.07e-14	0.502793
CTSW	1.54e-18	5.16e-14	0.470499
CDC25B	2.8e-18	9.4e-14	0.465846
RPL36A	8.44e-18	2.83e-13	0.359754
PYCARD	1.4e-17	4.7e-13	0.463366
S100A6	1.56e-17	5.23e-13	0.322549
RPL17	1.61e-17	5.39e-13	0.313241
GNLY	1.86e-17	6.25e-13	0.64734
SSBP4	4.56e-17	1.53e-12	0.447383
C12orf75	1.16e-16	3.9e-12	0.499359
SIT1	9.5e-16	3.18e-11	0.399921
ZBTB38	1.15e-15	3.85e-11	0.479266
PAXX	2.14e-15	7.18e-11	0.420086
EEF1G	2.16e-15	7.24e-11	0.432558
BTN3A2	2.19e-15	7.33e-11	0.433425
TRAC	2.41e-15	8.07e-11	0.480938
NFATC3	2.75e-15	9.22e-11	0.387757
CASP1	3.35e-15	1.12e-10	0.368205
CD2	3.73e-15	1.25e-10	0.403125
GNB2	6.62e-15	2.22e-10	0.412361
CLIC1	6.96e-15	2.34e-10	0.349525
MYO1G	8.33e-15	2.79e-10	0.448023
KLRD1	1.25e-14	4.19e-10	0.656158
BIN1	1.72e-14	5.77e-10	0.413618
GZMA	1.83e-14	6.13e-10	0.322625
GPSM3	1.94e-14	6.5e-10	0.404177
EVL	2.31e-14	7.75e-10	0.363013
ARPC5L	2.44e-14	8.17e-10	0.434332
IRF2	3.33e-14	1.12e-09	0.374126
ANXA6	4.9e-14	1.64e-09	0.444703
SAMHD1	6.26e-14	2.1e-09	0.417731
PSMB8	9.26e-14	3.1e-09	0.458524
LAT	1.66e-13	5.56e-09	0.425248
NDUFB10	2.46e-13	8.24e-09	0.366382
PSMA5	2.51e-13	8.42e-09	0.426256
DOK2	3.86e-13	1.29e-08	0.423969
MYBL1	7.42e-13	2.49e-08	0.369138
HMGN3	8.21e-13	2.75e-08	0.448502
VAMP2	1.06e-12	3.55e-08	0.384602
RARRES3	1.06e-12	3.57e-08	0.35761
TMA7	1.09e-12	3.66e-08	0.26024
CCL4	2e-12	6.69e-08	0.384665
CHST12	2.2e-12	7.36e-08	0.377967
ATM	2.64e-12	8.87e-08	0.453336
KXD1	3.21e-12	1.07e-07	0.370819
FLOT1	3.36e-12	1.13e-07	0.366224
LYAR	6.06e-12	2.03e-07	0.481592
NEDD8	6.56e-12	2.2e-07	0.364174
RCSD1	6.7e-12	2.25e-07	0.364813
TPST2	9.15e-12	3.07e-07	0.40736
ADH5	1.05e-11	3.52e-07	0.312855
IL10RA	1.44e-11	4.82e-07	0.35785
APBB1IP	1.52e-11	5.1e-07	0.381487
CDK2AP2	2.76e-11	9.25e-07	0.36822
ATP5MC2	3.38e-11	1.13e-06	0.295688
EFHD2	3.45e-11	1.16e-06	0.429299
UQCR11	4.48e-11	1.5e-06	0.298088
ARL6IP5	5.09e-11	1.71e-06	0.360288
FBXW5	5.47e-11	1.84e-06	0.412576
CCND3	5.73e-11	1.92e-06	0.330123
NDUFB7	5.89e-11	1.97e-06	0.336442
ZYX	8.37e-11	2.81e-06	0.370288
ADD3	8.39e-11	2.81e-06	0.380427
SRP9	1.02e-10	3.41e-06	0.362801
PSMB8-AS1	1.45e-10	4.87e-06	0.356171
RNF167	1.46e-10	4.89e-06	0.404173
NDUFS8	1.48e-10	4.97e-06	0.331655
LY6E	1.61e-10	5.4e-06	0.381424
CD37	3.54e-10	1.19e-05	0.303371
ACTR3	3.87e-10	1.3e-05	0.394191
SNX17	6.72e-10	2.25e-05	0.356677
RASSF1	6.96e-10	2.34e-05	0.387759
ARRB2	6.98e-10	2.34e-05	0.370131
UBE2L6	7.11e-10	2.38e-05	0.340459
PRMT2	7.18e-10	2.41e-05	0.332922
TBX21	1.13e-09	3.8e-05	0.396575
PSME1	1.22e-09	4.08e-05	0.268357
GLRX	1.25e-09	4.19e-05	0.33089
FAM49B	1.66e-09	5.56e-05	0.347536
CD3G	1.72e-09	5.75e-05	0.310722
ITGAL	1.89e-09	6.35e-05	0.373244
HMOX2	2.13e-09	7.14e-05	0.295356
PSMB10	2.42e-09	8.13e-05	0.360814
PPCS	3.13e-09	0.000104907	0.343939
TWF2	3.7e-09	0.000124146	0.331674
CARD16	5.19e-09	0.000174065	0.364133
THEMIS	5.2e-09	0.000174506	0.351952
RNASEK	7.25e-09	0.000243072	0.354168
PTP4A2	8.02e-09	0.000268847	0.312909
CD48	8.31e-09	0.000278759	0.286539
CAP1	9.18e-09	0.000307784	0.343298
CD247	9.43e-09	0.000316397	0.336249
CKLF	9.64e-09	0.000323254	0.338545
MRPS34	1.13e-08	0.000379193	0.309919
SHISA5	1.6e-08	0.000537594	0.362562
MAT2B	1.77e-08	0.000592201	0.398182
MATK	1.84e-08	0.000616949	0.339995
GABARAP	1.92e-08	0.000645599	0.334842
ECH1	2.04e-08	0.000685259	0.32967
FLNA	2.63e-08	0.000880712	0.311357
BST2	3.02e-08	0.00101362	0.330428
TBCB	3.54e-08	0.00118785	0.341821
ATP5ME	4.93e-08	0.00165184	0.336456
RPS10	5.3e-08	0.00177646	0.370566
SYNRG	5.39e-08	0.00180637	0.324199
STK38	5.88e-08	0.00197301	0.326041
M6PR	6.02e-08	0.00201753	0.368616
WDR83OS	6.33e-08	0.00212301	0.341485
NME2	7.12e-08	0.0023885	0.328105
BLOC1S1	8.48e-08	0.00284517	0.31001
ARPC5	1.28e-07	0.00430902	0.285447
GSTK1	1.31e-07	0.0043858	0.316688
COX6B1	1.38e-07	0.00461545	0.270286
SYNE1	1.51e-07	0.00507425	0.334809
CTDSP1	1.67e-07	0.0056136	0.343162
PLAC8	2.18e-07	0.00732435	0.325885
2021-09-01	2.48e-07	0.00831572	0.333812
NDUFA3	2.48e-07	0.00831632	0.291778
PXN	2.58e-07	0.00866753	0.272117
CLEC2D	2.59e-07	0.00867759	0.341733
BRK1	2.67e-07	0.00893828	0.281337
FLOT2	2.8e-07	0.00938184	0.310686
RNF126	3.04e-07	0.0102083	0.294889
PNISR	3.52e-07	0.0117975	0.365188
PTPN4	4.01e-07	0.0134361	0.273027
SPN	4.07e-07	0.0136388	0.329354
SYTL1	4.45e-07	0.0149161	0.296178
DRAP1	4.71e-07	0.0157878	0.306624
VAMP5	5.15e-07	0.0172874	0.32008
ORMDL3	5.93e-07	0.019889	0.250491
AHNAK	6.33e-07	0.0212271	0.269864
WDR1	7.35e-07	0.0246448	0.265512
GZMM	7.52e-07	0.025205	0.270829
CNN2	7.84e-07	0.0263018	0.322304
TMEM160	8.03e-07	0.026929	0.347874
MBP	9.28e-07	0.031111	0.339481
RBX1	9.64e-07	0.0323393	0.291419
ATP5MF	1.01e-06	0.0339379	0.262363
RBBP4	1.16e-06	0.038939	0.309198
LBH	1.22e-06	0.040789	0.287385
RAP1B	1.33e-06	0.0444939	0.281048

## Sheet: C4-CD8
gene	p_val	p_val_adj	avg_logFC
TRBV14	2.74e-142	9.2e-138	2.0151
GZMB	5.19e-117	1.74e-112	1.82094
TRAV14DV4	4.92e-105	1.65e-100	1.55247
HAVCR2	1.33e-96	4.47e-92	0.81904
CCL5	2.78e-85	9.34e-81	1.08686
SLA2	1.15e-82	3.85e-78	1.1896
CD7	4.27e-74	1.43e-69	1.11019
CXCR6	3.59e-71	1.2e-66	1.17069
LGALS3	2.58e-59	8.64e-55	0.853668
CD8A	1.3e-58	4.36e-54	1.03218
GZMA	1.39e-55	4.67e-51	0.860404
CD8B	1.39e-52	4.65e-48	0.847913
GFPT2	1.11e-51	3.71e-47	0.643641
CD38	7.24e-51	2.43e-46	0.596856
ITGA1	4.39e-50	1.47e-45	0.561496
PDCD1	2.4e-49	8.06e-45	0.823789
IRF4	3.61e-48	1.21e-43	0.787365
CD52	3.98e-48	1.34e-43	0.734137
CTLA4	6.64e-47	2.23e-42	0.798015
HLA-B	3.29e-44	1.1e-39	0.573964
MIR4435-2HG	4.06e-43	1.36e-38	0.681072
AGPAT5	5.09e-43	1.71e-38	0.703343
HOPX	2.75e-41	9.21e-37	0.657135
CEBPD	2.51e-39	8.43e-35	0.804753
CD70	2.59e-39	8.68e-35	0.713038
SLC1A4	6.85e-38	2.3e-33	0.57066
HPGD	3.51e-37	1.18e-32	0.806614
LEPROTL1	1.26e-36	4.23e-32	0.622485
KLRB1	2.46e-36	8.26e-32	0.856233
SAMSN1	7.97e-36	2.67e-31	0.675229
PRF1	8.89e-36	2.98e-31	0.681635
CLIC3	1.02e-35	3.43e-31	0.707386
TOB1	1.16e-35	3.9e-31	0.658631
ZNF683	6.04e-35	2.03e-30	0.552918
SYTL2	1.33e-34	4.47e-30	0.621302
LINC01871	4.64e-34	1.56e-29	0.663172
AC020659.1	5.09e-34	1.71e-29	0.547748
ARHGDIB	4.8e-32	1.61e-27	0.425144
GSPT1	8.06e-32	2.7e-27	0.693965
SAT1	6.24e-31	2.09e-26	0.781434
ERN1	7.02e-30	2.36e-25	0.60515
GAPDH	1.49e-29	5e-25	0.45707
LSP1	1.53e-29	5.13e-25	0.523664
ACOT9	2.68e-29	8.98e-25	0.491486
ADAM19	1.03e-28	3.46e-24	0.499536
SNX9	3.79e-28	1.27e-23	0.590021
IL32	4.41e-28	1.48e-23	0.461945
LITAF	8.85e-28	2.97e-23	0.52159
MYL6	1.21e-27	4.05e-23	0.430975
CXCR3	1.69e-27	5.67e-23	0.755606
IFITM2	1.98e-27	6.66e-23	0.586332
CREM	1.23e-26	4.11e-22	0.534315
CYTOR	1.66e-26	5.58e-22	0.558646
SH3BGRL3	2.37e-26	7.95e-22	0.460167
GLIPR1	3.28e-26	1.1e-21	0.649581
RHBDD2	4.18e-26	1.4e-21	0.614001
CBLB	5.28e-26	1.77e-21	0.5324
SYNJ2	6.62e-25	2.22e-20	0.471709
PDE4A	3.68e-24	1.23e-19	0.430795
GNA15	4.55e-24	1.53e-19	0.460848
CAMK4	1.09e-23	3.64e-19	0.493289
YWHAB	1.13e-23	3.78e-19	0.488779
SH2D2A	2.65e-23	8.89e-19	0.508975
PGK1	3.85e-23	1.29e-18	0.548892
BCL2L11	4.83e-23	1.62e-18	0.446741
HERPUD1	9.21e-23	3.09e-18	0.496738
BLMH	1.23e-22	4.13e-18	0.376269
DUSP4	2.1e-22	7.05e-18	0.499937
LAG3	2.17e-22	7.27e-18	0.549475
TYMP	5.99e-22	2.01e-17	0.461884
ISG15	9.09e-22	3.05e-17	0.446903
ITGAE	1.12e-21	3.75e-17	0.617445
NDUFS5	2.02e-21	6.78e-17	0.502255
AUTS2	2.16e-21	7.24e-17	0.525719
ANXA1	3.25e-21	1.09e-16	0.477438
GNLY	4.36e-21	1.46e-16	0.921901
USP36	8.07e-21	2.71e-16	0.49009
CD3D	1.12e-20	3.76e-16	0.500131
HMGB2	1.26e-20	4.23e-16	0.457884
ISG20	1.64e-20	5.5e-16	0.43895
SYAP1	2.17e-20	7.28e-16	0.408727
PELI1	2.42e-20	8.11e-16	0.562637
DUSP10	4.55e-20	1.52e-15	0.413208
MT1G	5.2e-20	1.74e-15	0.547385
CHST12	5.3e-20	1.78e-15	0.40714
APOBEC3H	5.92e-20	1.99e-15	0.398713
PSME4	7.8e-20	2.61e-15	0.421521
TSPO	8.23e-20	2.76e-15	0.448783
ARHGEF7	1.47e-19	4.93e-15	0.523282
PDE4D	1.63e-19	5.46e-15	0.481757
TMSB4X	2.46e-19	8.23e-15	0.328648
LGALS1	6.79e-19	2.28e-14	0.709711
FAM118A	8.4e-19	2.82e-14	0.375737
ADK	8.74e-19	2.93e-14	0.405802
IFI27L2	9.28e-19	3.11e-14	0.431601
SLC7A5	9.53e-19	3.2e-14	0.459349
CYTIP	1.36e-18	4.55e-14	0.48126
PERP	1.36e-18	4.58e-14	0.363835
PFKFB3	1.47e-18	4.94e-14	0.468679
MAP3K8	4.92e-18	1.65e-13	0.563183
ATP5F1E	5.8e-18	1.94e-13	0.320155
FKBP11	1.38e-17	4.64e-13	0.430851
ANXA5	1.49e-17	5.01e-13	0.441097
PPIB	1.55e-17	5.19e-13	0.397632
CMIP	2.06e-17	6.92e-13	0.40057
CYBA	2.48e-17	8.3e-13	0.339412
FXYD5	3.62e-17	1.21e-12	0.374915
HLA-C	4.67e-17	1.57e-12	0.253165
MSN	6.04e-17	2.03e-12	0.527559
TENT5C	6.12e-17	2.05e-12	0.44573
SARAF	6.73e-17	2.26e-12	0.303622
RGS10	6.92e-17	2.32e-12	0.426728
RUNX3	7.25e-17	2.43e-12	0.410989
S100A4	7.72e-17	2.59e-12	0.387545
BRD1	9.63e-17	3.23e-12	0.301031
JMJD6	9.95e-17	3.34e-12	0.375923
CLIC1	1.27e-16	4.27e-12	0.399199
ARHGAP9	1.59e-16	5.32e-12	0.440048
GSTK1	2.57e-16	8.61e-12	0.390423
CD96	4.91e-16	1.65e-11	0.407998
FAM129A	7.55e-16	2.53e-11	0.419736
CD55	8.09e-16	2.71e-11	0.342219
PDCL3	8.29e-16	2.78e-11	0.388048
CLEC2B	1.29e-15	4.32e-11	0.489573
PTPN22	1.54e-15	5.17e-11	0.410769
S100A6	2e-15	6.72e-11	0.380033
LAPTM5	2.3e-15	7.71e-11	0.370564
IFITM3	2.9e-15	9.73e-11	0.414569
2021-09-06	3.35e-15	1.12e-10	0.41315
CD63	3.41e-15	1.15e-10	0.389741
FTH1	3.67e-15	1.23e-10	0.252813
GRAMD1B	3.69e-15	1.24e-10	0.34122
CD2	3.87e-15	1.3e-10	0.397274
LDLRAD4	4.07e-15	1.37e-10	0.57136
OAZ1	4.09e-15	1.37e-10	0.294463
ATG2A	4.48e-15	1.5e-10	0.400732
IFNGR1	5.07e-15	1.7e-10	0.388596
EID1	5.21e-15	1.75e-10	0.421838
PTGER2	5.25e-15	1.76e-10	0.476964
TGFB1	5.66e-15	1.9e-10	0.390653
WIPF1	5.9e-15	1.98e-10	0.39765
IFITM1	6.45e-15	2.16e-10	0.35109
ICOS	7.9e-15	2.65e-10	0.43652
FOXP1	8.73e-15	2.93e-10	0.414083
P4HB	8.9e-15	2.99e-10	0.36005
ABI3	1.01e-14	3.37e-10	0.40368
MGAT4A	1.05e-14	3.51e-10	0.413967
RARRES3	1.17e-14	3.91e-10	0.466077
RORA	1.24e-14	4.17e-10	0.303456
COX7B	1.26e-14	4.22e-10	0.362155
CAPG	1.29e-14	4.32e-10	0.473531
HNRNPUL1	1.29e-14	4.33e-10	0.347242
MT1F	1.56e-14	5.23e-10	0.313157
INPP5D	1.83e-14	6.14e-10	0.362521
CD99	1.91e-14	6.41e-10	0.320227
ISCA1	2.63e-14	8.82e-10	0.351399
ARPC3	2.99e-14	1e-09	0.322021
SYTL3	4.16e-14	1.4e-09	0.366399
MZT2A	4.86e-14	1.63e-09	0.377099
COX6C	5.2e-14	1.74e-09	0.315403
FKBP1A	6.2e-14	2.08e-09	0.354532
MT1E	8.08e-14	2.71e-09	0.496155
GNAS	9.01e-14	3.02e-09	0.428772
RGS1	9.6e-14	3.22e-09	0.482572
SPOCK2	9.75e-14	3.27e-09	0.422921
RUNX2	1.02e-13	3.43e-09	0.303445
ATP5MG	1.17e-13	3.92e-09	0.306648
UHRF2	1.68e-13	5.63e-09	0.331858
RABAC1	1.77e-13	5.92e-09	0.348989
RGL4	2e-13	6.72e-09	0.352324
TRBC2	2e-13	6.72e-09	0.3105
IDH2	2.02e-13	6.77e-09	0.374922
H3F3A	2.28e-13	7.65e-09	0.262225
TESC	2.68e-13	8.98e-09	0.323768
XIST	2.9e-13	9.72e-09	0.325327
PRDM1	3.45e-13	1.16e-08	0.425762
HLA-DRA	5.6e-13	1.88e-08	0.26282
MT2A	7.64e-13	2.56e-08	0.311798
MTHFD2	8.42e-13	2.83e-08	0.331583
ZNF791	8.8e-13	2.95e-08	0.325221
SP140	1.02e-12	3.42e-08	0.322869
MYH9	1.03e-12	3.47e-08	0.388045
FOSL2	1.11e-12	3.73e-08	0.369952
ATP2B1	1.2e-12	4.02e-08	0.358069
LCP1	1.26e-12	4.21e-08	0.404298
OXNAD1	1.39e-12	4.67e-08	0.336065
ITM2C	1.42e-12	4.77e-08	0.341848
DRAP1	1.47e-12	4.94e-08	0.318915
JAML	1.56e-12	5.22e-08	0.340071
MCM6	1.61e-12	5.4e-08	0.271933
EML4	2.41e-12	8.07e-08	0.325639
SRGN	2.47e-12	8.3e-08	0.276315
SURF4	4.93e-12	1.65e-07	0.314572
NSMCE3	5.82e-12	1.95e-07	0.382441
SDCBP	6.68e-12	2.24e-07	0.395588
MRFAP1	6.95e-12	2.33e-07	0.383784
CEBPB	8.65e-12	2.9e-07	0.400899
ACTN4	1.04e-11	3.48e-07	0.286894
CAPZB	1.11e-11	3.73e-07	0.353768
ADA	1.13e-11	3.79e-07	0.258486
CORO1A	1.27e-11	4.25e-07	0.356675
FRMD4B	1.29e-11	4.31e-07	0.302226
PAG1	1.59e-11	5.32e-07	0.324156
SNHG7	1.62e-11	5.42e-07	0.307979
ATP5F1C	1.72e-11	5.77e-07	0.343125
NDUFB11	1.97e-11	6.61e-07	0.327071
ACTG1	2.02e-11	6.77e-07	0.358836
EVL	2.45e-11	8.22e-07	0.334481
IFI16	2.5e-11	8.38e-07	0.329959
TERF2IP	2.56e-11	8.59e-07	0.333812
DCTN3	2.79e-11	9.34e-07	0.312244
PRKX	2.85e-11	9.57e-07	0.321445
LGALS8	3.76e-11	1.26e-06	0.264846
ARF5	3.98e-11	1.33e-06	0.288491
PPP1CB	4.75e-11	1.59e-06	0.324765
DNM2	5.68e-11	1.9e-06	0.274875
ARPC2	5.78e-11	1.94e-06	0.298204
C4orf48	6.56e-11	2.2e-06	0.25307
SERPINB9	6.71e-11	2.25e-06	0.289012
PRDX5	7.8e-11	2.62e-06	0.332149
ANXA2	8.45e-11	2.83e-06	0.319614
TXNL4A	1.01e-10	3.4e-06	0.290363
AC016831.7	1.08e-10	3.62e-06	0.302604
MPG	1.16e-10	3.9e-06	0.251414
CFL1	1.18e-10	3.97e-06	0.255275
C12orf75	1.33e-10	4.45e-06	0.283541
CRELD2	1.52e-10	5.09e-06	0.299148
YBX3	1.73e-10	5.79e-06	0.354363
SELPLG	1.82e-10	6.11e-06	0.291736
STK17A	2.12e-10	7.1e-06	0.316386
ANKRD28	2.32e-10	7.78e-06	0.31902
GYPC	2.39e-10	8.02e-06	0.380394
VPS37B	2.62e-10	8.79e-06	0.376609
ABCG1	2.93e-10	9.82e-06	0.267373
EMD	3.91e-10	1.31e-05	0.318248
COPS9	4.15e-10	1.39e-05	0.26493
ARID5B	4.36e-10	1.46e-05	0.296955
ITGA4	4.69e-10	1.57e-05	0.273587
S1PR4	5.05e-10	1.69e-05	0.32377
LYST	5.72e-10	1.92e-05	0.302075
JOSD1	6.94e-10	2.33e-05	0.254432
AKNA	8.23e-10	2.76e-05	0.310657
ST3GAL1	8.56e-10	2.87e-05	0.308304
SUB1	9.41e-10	3.16e-05	0.26196
HLA-DRB1	1.1e-09	3.69e-05	0.346467
NAA50	1.46e-09	4.89e-05	0.313734
SLBP	1.82e-09	6.09e-05	0.312854
EVI2A	1.95e-09	6.53e-05	0.298429
ARL4C	2.9e-09	9.72e-05	0.315927
TMEM14C	2.91e-09	9.76e-05	0.271028
TMEM50A	3.23e-09	0.000108349	0.300358
RALA	3.65e-09	0.000122389	0.265775
CIB1	4.05e-09	0.000135749	0.385282
BNIP3L	4.35e-09	0.000145765	0.253228
PRKCQ	5.88e-09	0.0001972	0.296194
COMTD1	7.11e-09	0.00023842	0.252421
LCK	8.99e-09	0.000301671	0.268412
RCAN3	9.27e-09	0.000310963	0.263974
GMFG	9.52e-09	0.000319275	0.290932
GNG2	9.85e-09	0.000330445	0.291402
TXN	1.14e-08	0.000383416	0.307136
AKAP13	1.19e-08	0.000399625	0.308052
TRABD	1.47e-08	0.000494117	0.259575
PMAIP1	2.02e-08	0.000676607	0.25546
USF2	2.11e-08	0.000708106	0.251376
ATP1B3	2.12e-08	0.000711701	0.290295
NUP98	2.82e-08	0.000947161	0.253627
PRDX6	2.86e-08	0.000957551	0.251484
SRRT	3.43e-08	0.00114875	0.380125
BRK1	4.06e-08	0.00136013	0.263544
ACTB	4.12e-08	0.00138127	0.256175
COPE	5.44e-08	0.00182438	0.266906
LY6E	7.22e-08	0.00242208	0.263817
PPP2R5A	7.8e-08	0.00261634	0.265566
TMEM59	9.18e-08	0.00307756	0.263222
TMX4	1.14e-07	0.00382044	0.263229
RAB5IF	1.28e-07	0.0043076	0.270639
FKBP8	1.29e-07	0.0043114	0.268747
NDUFA12	1.31e-07	0.00437741	0.267011
UBE2J1	1.34e-07	0.00448297	0.277177
COX7A2	1.44e-07	0.00482821	0.266602
NDUFA1	1.45e-07	0.00485505	0.259626
G3BP2	1.71e-07	0.00573424	0.306727
OCIAD2	1.75e-07	0.0058823	0.25855
SIRT2	1.88e-07	0.00629524	0.292533
TMEM173	2.24e-07	0.00749773	0.289458
MDH2	2.35e-07	0.0078798	0.250506
LIME1	2.88e-07	0.00967178	0.26805
MAP1LC3B	3.23e-07	0.0108475	0.262024
DOCK10	3.3e-07	0.0110525	0.299496
NOP58	3.94e-07	0.0132004	0.266011
MAPK1IP1L	3.99e-07	0.0133672	0.270683
SRSF2	4.07e-07	0.0136462	0.250238
PDE4B	5.82e-07	0.0195184	0.257524
NFE2L2	5.93e-07	0.0198763	0.25958
PBXIP1	6.84e-07	0.02294	0.25594
OGT	9.2e-07	0.030871	0.252658
ADSS	1.27e-06	0.0425033	0.267552

## Sheet: C5-CD8
gene	p_val	p_val_adj	avg_logFC
SLC4A10	3.6e-115	1.21e-110	0.750797
TMIGD2	7.18e-85	2.41e-80	0.912711
TRAV1-2	1.06e-77	3.55e-73	1.03587
KLRB1	8.32e-61	2.79e-56	1.34064
TRDV2	1.21e-59	4.07e-55	1.1012
CCR6	1.1e-53	3.7e-49	0.896205
ZBTB16	1.04e-52	3.48e-48	0.759691
TLE1	1.47e-51	4.93e-47	0.603336
NCR3	5.7e-40	1.91e-35	0.689897
CEBPD	8.86e-38	2.97e-33	0.924486
RORA	5.48e-32	1.84e-27	0.949626
TRGV9	1.59e-29	5.32e-25	0.834378
IL7R	1.33e-28	4.47e-24	0.845728
LST1	1.58e-25	5.3e-21	0.496045
DPP4	1.07e-22	3.58e-18	0.558466
SPOCK2	4.43e-22	1.49e-17	0.567762
NFKBIA	1.2e-21	4.01e-17	0.677687
SATB1	5.78e-21	1.94e-16	0.577326
IFNGR1	7.89e-20	2.65e-15	0.759342
TNFAIP3	4.44e-19	1.49e-14	0.590596
HPGD	1.39e-18	4.65e-14	0.748625
ERN1	9.28e-18	3.11e-13	0.603264
SLC7A5	1e-17	3.36e-13	0.497798
ODF2L	1.49e-17	5e-13	0.644101
IL18R1	1.85e-17	6.2e-13	0.408469
TNFRSF25	2.03e-17	6.81e-13	0.504747
AQP3	3.58e-17	1.2e-12	0.55667
JAML	8.02e-17	2.69e-12	0.445018
GTF3C1	4.02e-15	1.35e-10	0.499643
CERK	7.21e-15	2.42e-10	0.460412
FKBP11	3.01e-14	1.01e-09	0.481964
PDE4D	1.09e-13	3.66e-09	0.58512
ZFP36L2	2.7e-13	9.04e-09	0.380293
DUSP16	2.73e-12	9.16e-08	0.364613
GPR65	7.91e-12	2.65e-07	0.492639
ALOX5AP	1.07e-11	3.59e-07	0.398897
CD83	1.21e-11	4.06e-07	0.597241
LTB	1.89e-11	6.33e-07	0.693746
NFKBIZ	2.65e-11	8.89e-07	0.503668
TTC39C	3.52e-11	1.18e-06	0.430528
PER1	3.73e-11	1.25e-06	0.533742
RUNX2	4.12e-11	1.38e-06	0.34563
DUSP1	2.43e-10	8.15e-06	0.512166
REL	2.63e-10	8.83e-06	0.457286
NINJ1	2.97e-10	9.97e-06	0.461315
IVNS1ABP	3.41e-10	1.14e-05	0.437542
FOS	7.75e-10	2.6e-05	0.679564
CXCR6	1.36e-09	4.58e-05	0.356571
KMT2E	1.61e-09	5.38e-05	0.337379
CAPG	1.99e-09	6.69e-05	0.27685
MYBL1	2.62e-09	8.78e-05	0.461049
SEC14L1	3.48e-09	0.000116737	0.398004
GYG1	4.54e-09	0.000152364	0.349843
SYTL2	4.94e-09	0.000165698	0.372087
TOB1	1.5e-08	0.000501607	0.476875
LAPTM5	1.76e-08	0.000589374	0.270718
RARA	2.48e-08	0.00083205	0.320365
CD247	4.05e-08	0.00135754	0.319529
FTH1	5.3e-08	0.00177788	0.312386
CCDC107	5.75e-08	0.00192942	0.28694
BHLHE40	6.2e-08	0.00207875	0.398676
GNA15	6.2e-08	0.00207999	0.327385
VPS37B	1e-07	0.00335401	0.327857
LINC01871	1.6e-07	0.00535843	0.356623
G3BP2	2.1e-07	0.00703077	0.330394
EML4	2.14e-07	0.00717582	0.295359
PBX4	2.39e-07	0.00801393	0.374933
BZW1	2.91e-07	0.00975481	0.295987
MRPL10	3.37e-07	0.0113182	0.265313
NCF1	3.51e-07	0.011768	0.269611
BTG2	4.91e-07	0.016473	0.371857
LCP1	5.94e-07	0.0199189	0.286483
CCNH	6.11e-07	0.0204799	0.318718
RELB	7.58e-07	0.0254173	0.260993
MCL1	7.58e-07	0.0254256	0.282768
KDM6B	9.75e-07	0.0327152	0.340023
CAMK4	1.4e-06	0.047032	0.309677
NFKB1	1.49e-06	0.0498391	0.315961

## Sheet: C6-CD8
gene	p_val	p_val_adj	avg_logFC
TYMS	8.39e-240	2.81e-235	2.16629
PCLAF	1.76e-171	5.89e-167	1.08907
UBE2C	8.02e-167	2.69e-162	1.26859
RRM2	8.16e-154	2.74e-149	1.07901
PKMYT1	1.07e-144	3.6e-140	0.82602
NUSAP1	7.31e-133	2.45e-128	1.3898
TOP2A	2.12e-131	7.1e-127	1.15903
ZWINT	1.8e-127	6.04e-123	1.0626
CCNA2	2.28e-126	7.64e-122	0.760854
ASF1B	8.47e-123	2.84e-118	0.75262
BIRC5	1.15e-121	3.86e-117	0.879689
RAD51AP1	1.22e-120	4.08e-116	0.694873
CDK1	1.7e-110	5.7e-106	1.16474
HIST1H1B	4.51e-109	1.51e-104	1.06092
TK1	4.47e-107	1.5e-102	1.0343
CDT1	8.79e-102	2.95e-97	0.7937
MKI67	1.07e-101	3.59e-97	1.27088
STMN1	1.1e-97	3.69e-93	2.73699
KIFC1	1.1e-97	3.7e-93	0.859091
DHFR	2.35e-96	7.89e-92	0.863141
CLSPN	9.03e-93	3.03e-88	0.829353
CENPU	1.63e-87	5.46e-83	0.692951
UHRF1	3.03e-84	1.02e-79	0.747346
FCER1G	1.42e-80	4.77e-76	1.60223
ASPM	9.73e-80	3.26e-75	0.715716
GGH	2.57e-76	8.63e-72	0.612143
TPX2	8.46e-71	2.84e-66	0.975416
TUBB	3.37e-70	1.13e-65	2.56908
CKS1B	1.93e-69	6.47e-65	1.10118
WDR34	2.87e-62	9.64e-58	0.574826
KNL1	8.35e-62	2.8e-57	0.63508
TCF19	4.3e-61	1.44e-56	0.55981
CDKN3	6.76e-61	2.27e-56	0.561781
FANCI	2.29e-59	7.67e-55	0.684747
UBE2T	1.11e-57	3.71e-53	0.762728
MCM7	8.14e-57	2.73e-52	0.948774
MAD2L1	2.43e-52	8.15e-48	0.755823
SMC2	5.15e-52	1.73e-47	0.579042
CENPF	6.7e-52	2.25e-47	0.960346
DTYMK	4.28e-48	1.44e-43	0.829669
RPL39L	4.31e-45	1.44e-40	0.495304
HMGN2	2.16e-44	7.26e-40	1.87222
SMC4	1.98e-43	6.64e-39	1.07057
HMGB2	4.57e-43	1.53e-38	1.66627
TYROBP	2.41e-42	8.08e-38	1.42741
CENPM	8.34e-42	2.8e-37	0.928565
TUBA1B	6.63e-41	2.22e-36	2.05074
CENPH	1.76e-40	5.92e-36	0.558209
TMEM106C	3.06e-40	1.03e-35	0.947282
LIG1	7.66e-39	2.57e-34	0.718874
DUT	7.98e-39	2.68e-34	1.45591
NRM	1.49e-37	5e-33	0.564351
HMGB1	4.24e-37	1.42e-32	1.20851
PCNA	5.97e-37	2e-32	1.1609
S100A8	1.45e-36	4.88e-32	2.8782
CENPN	1.78e-36	5.97e-32	0.772702
ACOT7	1.47e-35	4.93e-31	0.529485
H2AFZ	4.7e-35	1.58e-30	1.48501
RNASEH2A	1.7e-34	5.69e-30	0.512704
ATAD2	8.65e-34	2.9e-29	0.788313
GAPDH	1.35e-33	4.54e-29	0.905127
CKS2	8.55e-33	2.87e-28	0.940669
LYZ	8.94e-33	3e-28	1.99691
ACTB	1.23e-31	4.14e-27	1.00435
EZH2	8.14e-30	2.73e-25	0.663348
PTMA	8.46e-30	2.84e-25	0.69007
PHF19	2.72e-29	9.11e-25	0.54936
MCM5	1.15e-28	3.86e-24	0.798487
CENPK	6.32e-28	2.12e-23	0.623911
ANP32B	1.96e-26	6.57e-22	1.07991
H2AFV	2.05e-26	6.86e-22	1.05815
S100A9	2.9e-26	9.74e-22	2.13483
HIST1H4C	3.3e-26	1.11e-21	2.03133
PFN1	9.06e-26	3.04e-21	0.797059
LMNB1	1.33e-25	4.45e-21	0.902917
SAE1	1.36e-25	4.55e-21	0.681159
RBBP8	1.68e-25	5.63e-21	0.574577
NSD2	2.73e-25	9.14e-21	0.321508
YEATS4	3.59e-25	1.21e-20	0.553304
ITGB3BP	2.83e-24	9.48e-20	0.477788
FEN1	5.6e-24	1.88e-19	0.633767
TMPO	6.08e-24	2.04e-19	0.925341
CENPX	6.72e-24	2.25e-19	0.714943
CARHSP1	1.05e-23	3.53e-19	0.849736
CST3	1.34e-23	4.5e-19	2.09015
H3F3A	1.39e-23	4.65e-19	0.732692
NUDT1	2.2e-23	7.36e-19	0.712669
COX8A	2.2e-23	7.38e-19	0.933977
CKAP5	2.45e-23	8.22e-19	0.640215
HADH	8.28e-23	2.78e-18	0.729107
SKA2	1.1e-22	3.7e-18	0.788909
TFDP1	1.16e-22	3.89e-18	0.623507
CFL1	3.01e-22	1.01e-17	0.674868
PAFAH1B3	4.56e-22	1.53e-17	0.52258
GMNN	7.75e-22	2.6e-17	0.657297
GNG5	9.52e-21	3.19e-16	0.959981
TPI1	1.3e-20	4.37e-16	1.08559
PPIA	1.79e-20	6.01e-16	0.729657
RAD51C	3.39e-19	1.14e-14	0.426956
BANF1	4.15e-19	1.39e-14	0.85433
SLC25A5	5.3e-19	1.78e-14	0.886013
AIF1	6.58e-19	2.21e-14	0.98472
YWHAH	9.27e-19	3.11e-14	0.694914
PTTG1	1.16e-18	3.9e-14	0.715272
MCM3	4e-18	1.34e-13	0.802505
NCAPH2	7.48e-18	2.51e-13	0.5234
GSTP1	9.71e-18	3.26e-13	1.01382
SHMT2	7.71e-17	2.59e-12	0.566964
RANBP1	2.04e-16	6.85e-12	0.929811
HAUS4	3.04e-16	1.02e-11	0.389824
H2AFY	6.69e-16	2.24e-11	0.94261
ANP32E	8.08e-16	2.71e-11	0.652152
HIST1H1E	1.06e-15	3.55e-11	1.18756
DEK	1.11e-15	3.72e-11	0.843029
ACTG1	1.15e-15	3.85e-11	0.77909
COX5A	1.18e-15	3.96e-11	0.861575
DNMT1	2.05e-15	6.86e-11	0.676734
RPA3	2.22e-15	7.44e-11	0.683557
MRPL51	2.37e-15	7.95e-11	0.74568
SIVA1	3.05e-15	1.02e-10	0.728899
CBX3	4.51e-15	1.51e-10	0.697284
USP1	6.79e-15	2.28e-10	0.68556
MRPL52	8.49e-15	2.85e-10	0.643751
YBX1	1.36e-14	4.56e-10	0.656422
HNRNPA2B1	1.47e-14	4.91e-10	0.627536
LSM4	1.61e-14	5.4e-10	0.650554
RHOA	1.99e-14	6.67e-10	0.619173
ARPC5	3.14e-14	1.05e-09	0.819208
HPRT1	3.2e-14	1.07e-09	0.553363
PRDX3	3.74e-14	1.25e-09	0.571064
DNAJC9	5.3e-14	1.78e-09	0.651922
RNASEH2C	2.35e-13	7.87e-09	0.657662
PSME2	3.12e-13	1.05e-08	0.69397
FDPS	3.47e-13	1.16e-08	0.475994
TALDO1	3.63e-13	1.22e-08	0.761052
SERF2	5.24e-13	1.76e-08	0.443402
CBX5	1.12e-12	3.75e-08	0.287637
KIF22	1.22e-12	4.08e-08	0.545026
ANAPC11	2.3e-12	7.72e-08	0.667996
RRM1	2.55e-12	8.54e-08	0.480959
HSPB11	2.78e-12	9.32e-08	0.630704
CKLF	2.82e-12	9.46e-08	0.59515
CALM3	3.47e-12	1.16e-07	0.68943
MYL6	7.09e-12	2.38e-07	0.490078
LSM2	8.71e-12	2.92e-07	0.526948
RAN	9.72e-12	3.26e-07	0.751961
GMPS	1.13e-11	3.77e-07	0.473281
SNRPD1	1.42e-11	4.75e-07	0.630475
ATP5MF	1.44e-11	4.84e-07	0.615546
HINT2	1.65e-11	5.52e-07	0.432713
PDCD5	2.42e-11	8.12e-07	0.516478
UQCC2	2.74e-11	9.2e-07	0.434378
NUCKS1	3.32e-11	1.11e-06	0.707435
PSMB2	3.78e-11	1.27e-06	0.683549
AP2S1	4.04e-11	1.36e-06	0.755724
RNASEH2B	7.95e-11	2.67e-06	0.38822
LSM3	1.28e-10	4.29e-06	0.61714
HMGN1	1.33e-10	4.45e-06	0.69834
DDB2	1.47e-10	4.93e-06	0.440901
EBP	1.73e-10	5.81e-06	0.453678
COX6B1	1.75e-10	5.86e-06	0.577757
DDX39A	1.78e-10	5.97e-06	0.619561
BAZ1B	2e-10	6.71e-06	0.431485
AP1S2	2.11e-10	7.08e-06	0.569007
ARPC2	2.54e-10	8.51e-06	0.485856
LAMTOR2	2.55e-10	8.54e-06	0.503426
SSRP1	2.62e-10	8.77e-06	0.506615
ANXA5	3e-10	1.01e-05	0.606108
SNRPG	4.09e-10	1.37e-05	0.646386
BLOC1S1	4.14e-10	1.39e-05	0.554505
SLC25A1	5.77e-10	1.94e-05	0.34324
IDH2	8.37e-10	2.81e-05	0.591009
NDUFB1	8.42e-10	2.82e-05	0.628468
SNRPE	8.51e-10	2.85e-05	0.62412
PA2G4	8.64e-10	2.9e-05	0.64417
SUMO2	9.26e-10	3.11e-05	0.579976
COX6A1	1.1e-09	3.7e-05	0.5407
HNRNPAB	1.17e-09	3.93e-05	0.506733
VDAC3	1.34e-09	4.51e-05	0.617849
TMSB10	1.7e-09	5.72e-05	0.358768
C1orf162	1.79e-09	6.01e-05	0.648526
NAA38	1.87e-09	6.26e-05	0.542488
HAT1	1.88e-09	6.32e-05	0.57654
GSTO1	1.89e-09	6.35e-05	0.473861
FAM96A	1.99e-09	6.67e-05	0.510165
CLIC1	2.41e-09	8.07e-05	0.522233
NUCB2	2.47e-09	8.27e-05	0.552686
SNRPD3	2.54e-09	8.53e-05	0.543495
MZT1	2.82e-09	9.45e-05	0.493196
HLA-DRA	3.34e-09	0.000111855	1.38333
NAP1L1	3.56e-09	0.000119328	0.625682
COPS3	3.59e-09	0.000120474	0.408758
HNRNPA3	3.76e-09	0.000126042	0.622254
HINT1	4.35e-09	0.000146026	0.44024
FIBP	4.39e-09	0.000147242	0.469222
MAD2L2	4.98e-09	0.000167128	0.385888
POLE3	5.46e-09	0.000183203	0.552863
SNRPB	5.57e-09	0.000186973	0.556744
SEC11A	7.16e-09	0.00024009	0.416125
ATP5MC2	8.43e-09	0.00028265	0.516056
GABARAP	1.08e-08	0.000363164	0.585794
RBBP7	1.09e-08	0.000366568	0.552908
TACC3	1.1e-08	0.000368333	0.402884
DPM2	1.16e-08	0.000388216	0.308405
PTPN6	1.16e-08	0.00038928	0.455947
SMC3	1.2e-08	0.000402478	0.464395
ATP5MC3	1.27e-08	0.000426953	0.564703
RBX1	1.36e-08	0.000457223	0.644889
MIS18BP1	1.54e-08	0.000515916	0.421993
UQCRQ	1.66e-08	0.00055686	0.567216
ARPC3	1.81e-08	0.000606666	0.466
NDUFB3	2e-08	0.000669628	0.401027
XPO1	2.02e-08	0.00067646	0.552714
MRPS34	2.1e-08	0.000705968	0.345319
HMGA1	2.37e-08	0.000796347	0.526183
PIN1	2.38e-08	0.000798037	0.457473
AKR7A2	2.72e-08	0.000911205	0.370864
ANAPC15	2.76e-08	0.000924071	0.336967
SELENOH	2.88e-08	0.000966933	0.443756
PYCARD	3.29e-08	0.00110415	0.509315
HMGN3	3.36e-08	0.00112796	0.48949
SNX3	3.63e-08	0.00121663	0.737646
PLSCR1	3.66e-08	0.0012269	0.493526
ENO1	3.9e-08	0.00130645	0.715087
CCDC167	4.26e-08	0.00142769	0.417893
ERH	4.35e-08	0.0014582	0.62724
GRHPR	4.48e-08	0.00150151	0.444296
NUDT21	4.89e-08	0.00164086	0.477374
COX17	6.28e-08	0.00210632	0.511989
NPC2	6.52e-08	0.00218814	0.499429
CHCHD2	7.22e-08	0.00241993	0.50549
PPM1G	7.22e-08	0.00242102	0.524465
PPP1CA	7.74e-08	0.0025957	0.559293
PSIP1	1.1e-07	0.00370347	0.503263
MCTS1	1.15e-07	0.00386556	0.406526
RTN3	1.39e-07	0.00467324	0.31726
NDUFA11	1.45e-07	0.00486864	0.493533
GLRX3	1.48e-07	0.00495363	0.334727
NUP214	1.57e-07	0.00526863	0.367927
TOMM5	1.58e-07	0.00529294	0.472284
ARL6IP6	1.64e-07	0.0055018	0.327949
SUPT16H	1.72e-07	0.00575542	0.324337
ELOB	1.77e-07	0.00592672	0.453337
ANP32A	1.88e-07	0.00629188	0.652178
MRPL23	1.98e-07	0.00662748	0.288983
MPC2	2.05e-07	0.00687075	0.466516
FAM111A	2.37e-07	0.00795843	0.359407
MCM6	2.41e-07	0.00807582	0.323881
NDUFS6	2.65e-07	0.00888902	0.480007
TUBA1C	2.72e-07	0.009127	0.688051
RBBP4	2.89e-07	0.0097055	0.486603
ATP5PB	3.02e-07	0.0101124	0.59771
HAX1	3.04e-07	0.0101915	0.289661
ELAVL1	3.05e-07	0.0102173	0.463395
NDUFA4	3.12e-07	0.0104563	0.440202
VBP1	4.48e-07	0.0150096	0.355218
PSMC3	4.49e-07	0.0150544	0.473767
ATP5MG	5.81e-07	0.0194936	0.351623
MEA1	6.59e-07	0.0220977	0.376493
FKBP1A	7.1e-07	0.0238141	0.614534
H2AFX	7.41e-07	0.0248474	0.504273
SLC25A39	7.42e-07	0.0248788	0.55649
PFKL	8.55e-07	0.02866	0.328445
CDKN2D	8.71e-07	0.0292246	0.441921
SMC1A	8.77e-07	0.0294115	0.372721
HIST1H1D	9.66e-07	0.0323905	0.640078
RALY	9.67e-07	0.0324277	0.581389
PRDX2	9.83e-07	0.032955	0.542804
CEP57	1.02e-06	0.0343713	0.30962
ARPC5L	1.1e-06	0.0369028	0.414582
ATP5PF	1.15e-06	0.0384914	0.550562
COTL1	1.15e-06	0.0385835	0.787867
ARPC1B	1.19e-06	0.0397923	0.507209
SET	1.23e-06	0.0413231	0.449105
PCBP1	1.25e-06	0.041818	0.622368
VIM	1.27e-06	0.0425027	0.389866
RECQL	1.44e-06	0.0483601	0.340857

## Sheet: C7-CD8
gene	p_val	p_val_adj	avg_logFC
TSHZ2	1.6e-83	5.37e-79	0.819079
MAL	5.93e-43	1.99e-38	0.669504
LYPD3	2.14e-42	7.17e-38	1.02813
SCML1	2.83e-37	9.5e-33	0.717618
SELL	9.17e-37	3.08e-32	1.3228
HAPLN3	3.82e-35	1.28e-30	0.625863
TRABD2A	1.51e-32	5.08e-28	0.815914
CCR7	1.78e-31	5.96e-27	1.26339
TAF4B	9.06e-31	3.04e-26	0.676996
RPS3A	6.07e-30	2.04e-25	0.676892
LEF1	7.65e-30	2.57e-25	1.11826
FAAH2	2.42e-29	8.11e-25	0.790503
RPL32	1.91e-28	6.4e-24	0.584956
CHRM3-AS2	2e-28	6.71e-24	0.53207
PABPC1	7.27e-27	2.44e-22	0.91557
RPS12	9.33e-27	3.13e-22	0.54297
PHLDB3	4.58e-25	1.54e-20	0.558859
RPS5	5.37e-25	1.8e-20	0.661115
RPS13	7.86e-24	2.64e-19	0.602466
RPL34	8.96e-24	3e-19	0.494974
RPS23	8.99e-24	3.01e-19	0.47289
SESN3	9.41e-24	3.15e-19	0.81769
RPL22	3.53e-23	1.18e-18	0.619809
RPL37	1.17e-22	3.92e-18	0.514632
EEF1B2	1.21e-22	4.06e-18	0.715534
RPL10	5.29e-22	1.77e-17	0.44959
RPS8	5.92e-22	1.98e-17	0.495591
AREG	6.65e-22	2.23e-17	0.878161
TPT1	7.37e-22	2.47e-17	0.536003
EEF1A1	2.5e-21	8.38e-17	0.414517
SC5D	2.98e-21	9.99e-17	0.942376
SARAF	3.97e-21	1.33e-16	0.66881
RPS27A	2.21e-20	7.41e-16	0.395811
SPINT2	4.66e-20	1.56e-15	0.437603
RPS14	6.64e-20	2.23e-15	0.43433
RPS4X	9.62e-20	3.23e-15	0.483733
RPL19	1.95e-19	6.55e-15	0.434755
RPL13	9.54e-19	3.2e-14	0.413618
PELI1	1.43e-18	4.81e-14	0.772676
RPS28	1.86e-18	6.23e-14	0.390431
RPS6	2.6e-18	8.71e-14	0.501489
RPL30	5.53e-18	1.85e-13	0.382348
RPL11	1.04e-17	3.47e-13	0.415062
NDFIP1	3.87e-17	1.3e-12	0.808681
ARID5A	4.58e-17	1.54e-12	0.854267
RPL9	8.66e-17	2.9e-12	0.455327
RPS9	1.31e-16	4.39e-12	0.471135
CD55	1.32e-16	4.43e-12	0.952558
RPL35A	2.4e-16	8.06e-12	0.413218
RPL18	8.1e-16	2.72e-11	0.400038
RPL10A	2.02e-15	6.77e-11	0.46093
WDR74	3e-15	1.01e-10	0.863125
RPL39	3.54e-15	1.19e-10	0.349223
RPL29	4.27e-15	1.43e-10	0.403099
RPS25	5.06e-15	1.7e-10	0.405437
MT1X	6.23e-15	2.09e-10	0.745687
LTB	6.47e-15	2.17e-10	0.613164
RPS21	2.54e-14	8.54e-10	0.357571
RPL14	2.66e-14	8.93e-10	0.354988
MT2A	3.14e-14	1.05e-09	0.7246
ZNF331	6.46e-14	2.16e-09	0.769626
LDHB	1.57e-13	5.27e-09	0.619959
RPS15A	2.01e-13	6.76e-09	0.293362
RPL3	2.7e-13	9.07e-09	0.410881
RPS2	5.1e-13	1.71e-08	0.377235
MT1E	8.48e-13	2.84e-08	0.62478
RPS18	8.79e-13	2.95e-08	0.390877
FTH1	1.51e-12	5.06e-08	0.721808
CRTC3	2.17e-12	7.28e-08	0.526502
SLC2A3	3e-12	1.01e-07	0.811366
GSTM3	3.18e-12	1.07e-07	0.468522
ICOS	4.7e-12	1.57e-07	0.661601
RPL21	5.22e-12	1.75e-07	0.404931
CYTIP	8.28e-12	2.78e-07	0.611687
DDX21	1.71e-11	5.73e-07	0.548977
RPL18A	2.27e-11	7.6e-07	0.324522
RPL8	2.38e-11	8e-07	0.329569
RPL12	2.43e-11	8.14e-07	0.314003
RNASET2	2.52e-11	8.46e-07	0.661909
RPL4	2.72e-11	9.13e-07	0.463844
SAMHD1	2.75e-11	9.23e-07	0.610588
RPLP0	3.57e-11	1.2e-06	0.39711
RPL5	3.9e-11	1.31e-06	0.371812
RPL24	4.52e-11	1.52e-06	0.364224
KDSR	5.09e-11	1.71e-06	0.47927
EIF1	5.66e-11	1.9e-06	0.328964
CYCS	9.14e-11	3.06e-06	0.789253
RPLP1	9.76e-11	3.27e-06	0.270663
TSPYL1	1.04e-10	3.47e-06	0.478234
RPL38	1.07e-10	3.6e-06	0.443669
CD28	1.7e-10	5.71e-06	0.492381
NANS	2.1e-10	7.05e-06	0.604238
NELL2	3.76e-10	1.26e-05	0.528791
RPL7	4.77e-10	1.6e-05	0.456197
BACH2	5.18e-10	1.74e-05	0.54314
RPSA	7.61e-10	2.55e-05	0.340608
CRYBG1	1.04e-09	3.5e-05	0.688633
RPL36	1.1e-09	3.71e-05	0.278354
TNFSF8	1.22e-09	4.1e-05	0.553605
MT1F	1.85e-09	6.19e-05	0.560361
SOD2	2.79e-09	9.35e-05	0.737084
RPS3	2.9e-09	9.74e-05	0.250115
NACA	3.83e-09	0.000128584	0.339515
TOMM7	5.77e-09	0.000193594	0.3761
GPR183	5.85e-09	0.000196357	0.602254
PPP1CB	6.82e-09	0.0002288	0.539454
SOD1	9.66e-09	0.000324054	0.671037
CSRNP1	1.04e-08	0.000349936	0.491165
CCDC57	1.29e-08	0.000433871	0.427342
EEF2	1.79e-08	0.000601693	0.329574
BCAS2	1.82e-08	0.000610799	0.531563
ZNF10	1.84e-08	0.000618652	0.362733
THAP2	2.45e-08	0.000820619	0.470838
SOCS3	2.53e-08	0.000848383	0.555425
PGAP1	2.67e-08	0.000895933	0.416454
BEX2	2.82e-08	0.000947335	0.356569
ANKRD12	6.2e-08	0.00207845	0.507678
SNX9	7.78e-08	0.00260936	0.505818
YPEL5	1.37e-07	0.00460409	0.568288
RHOH	1.56e-07	0.00523136	0.578489
ALG13	1.94e-07	0.00650694	0.455014
EXOSC6	2.23e-07	0.00746365	0.385429
GPR18	2.4e-07	0.00803857	0.466923
RRM1	2.58e-07	0.00863951	0.453917
UGP2	2.89e-07	0.00967994	0.537155
BAG3	3.14e-07	0.0105206	0.341999
EIF3E	4.03e-07	0.0135304	0.466517
NPM1	4.19e-07	0.0140519	0.337716
NOSIP	4.79e-07	0.0160603	0.620642
RPL31	4.79e-07	0.0160758	0.316455
FAM177A1	5.15e-07	0.0172879	0.45183
RACK1	5.79e-07	0.0194347	0.299807
BIRC3	6.41e-07	0.0215031	0.681838
HNRNPA1	7.11e-07	0.023847	0.281273
ATP1A1	9.5e-07	0.0318463	0.445164
RPA3	9.69e-07	0.0325014	0.378476
RPS20	1.01e-06	0.0338542	0.382319
NOP53	1.38e-06	0.0461398	0.359246
TOB1	1.38e-06	0.0461701	0.44262

## Sheet: C8-CD8
gene	p_val	p_val_adj	avg_logFC
TRGV3	1.24e-98	4.15e-94	2.19828
TRAV8-2	6.41e-95	2.15e-90	1.86844
KLRC2	4.39e-92	1.47e-87	1.29611
ZNF683	2.66e-75	8.94e-71	1.75125
TRBV14	1.83e-63	6.14e-59	2.12572
KIR2DL3	1.37e-49	4.59e-45	0.779202
GPR141	6.83e-43	2.29e-38	0.815964
KLRC3	3.18e-40	1.07e-35	1.51328
CX3CR1	2.54e-37	8.52e-33	1.2583
TRGV2	2.09e-33	7.02e-29	1.26449
GNLY	2.1e-32	7.03e-28	1.96809
TRAV2	2.18e-32	7.33e-28	1.05988
CD320	4.35e-29	1.46e-24	1.02611
KLRD1	1.45e-28	4.86e-24	1.46075
CES1	1.2e-25	4.03e-21	0.595102
ADGRG1	4.04e-25	1.35e-20	1.24732
PRSS23	8.74e-25	2.93e-20	0.99703
SYNGR1	1.92e-24	6.43e-20	0.65974
CD300A	2.04e-24	6.84e-20	1.05278
ASCL2	2.91e-24	9.77e-20	0.572143
LINC02446	3.32e-21	1.11e-16	1.29012
LILRB1	2.76e-20	9.24e-16	0.652173
SSBP3	2.85e-20	9.55e-16	0.634168
GZMH	5.64e-20	1.89e-15	1.44286
FGFBP2	7.84e-20	2.63e-15	1.42473
PLEK	3.13e-18	1.05e-13	1.02959
FGR	2.06e-17	6.91e-13	0.962338
NKG7	2.31e-17	7.74e-13	1.19884
C1orf162	4.07e-17	1.37e-12	1.04176
TTC38	8e-16	2.68e-11	0.69691
FCRL6	1.24e-15	4.17e-11	0.878421
IKZF2	2.65e-15	8.88e-11	0.614546
ITGB1	6.5e-15	2.18e-10	1.2131
TRGC2	2.26e-14	7.57e-10	0.756445
CTSW	9.9e-14	3.32e-09	1.04544
CD244	1.91e-13	6.41e-09	0.640906
S1PR5	2e-13	6.7e-09	0.708355
COL6A2	1.07e-12	3.6e-08	0.7349
S100A4	3.65e-12	1.22e-07	0.825735
MYBL1	5.41e-12	1.81e-07	0.763055
MYL12A	7.03e-12	2.36e-07	0.842803
SERPINB6	8.84e-12	2.97e-07	0.742707
LGALS1	9.5e-12	3.19e-07	1.13889
CD52	2.95e-11	9.89e-07	0.846361
HCST	3.47e-11	1.16e-06	0.77254
PFN1	1.1e-10	3.68e-06	0.632979
TMSB10	1.18e-10	3.95e-06	0.516431
PTGDR	2.53e-10	8.49e-06	0.66107
PTPN6	5.09e-10	1.71e-05	0.726092
EFHD2	5.22e-10	1.75e-05	0.926715
TBX21	5.67e-10	1.9e-05	0.767432
FUT11	1.09e-09	3.67e-05	0.544919
GZMB	1.34e-09	4.48e-05	0.554238
GIMAP4	1.81e-09	6.07e-05	0.684912
CCL5	1.85e-09	6.21e-05	0.618296
HOPX	1.89e-09	6.33e-05	0.826214
C1orf21	2.29e-09	7.67e-05	0.539377
FCGR3A	2.85e-09	9.57e-05	0.928409
TMSB4X	3e-09	0.000100531	0.429702
PRF1	3.38e-09	0.000113355	0.703075
DSTN	3.53e-09	0.000118385	0.892685
CARD19	3.62e-09	0.000121334	0.510169
SUN2	1.07e-08	0.000359218	0.696395
SPON2	1.58e-08	0.000530888	0.924965
SASH3	1.59e-08	0.000532495	0.744634
GABARAP	1.77e-08	0.000593112	0.637372
RPL26	1.94e-08	0.000652296	0.409729
SLC9A3R1	2.43e-08	0.000815654	0.886778
IL32	2.44e-08	0.000818059	0.541634
S100A6	2.66e-08	0.00089089	0.641133
PPP1R18	3.09e-08	0.00103511	0.768354
CTDSP1	3.11e-08	0.00104454	0.728899
NSG1	4.18e-08	0.00140158	0.638208
RASSF1	5.85e-08	0.00196072	0.605775
BCL2L1	7.39e-08	0.00247976	0.454432
SH3BGRL3	7.45e-08	0.00249779	0.506343
RGS19	8.19e-08	0.00274832	0.602247
CSK	1.06e-07	0.00356446	0.541875
CALHM2	1.14e-07	0.00381073	0.631626
TNFRSF1A	1.25e-07	0.00420487	0.548848
CEP78	1.55e-07	0.00520959	0.569605
MGAT1	1.62e-07	0.00543693	0.667996
PRMT2	1.64e-07	0.00550871	0.739194
TTC1	1.73e-07	0.00578662	0.517209
AC116366.3	2.01e-07	0.0067416	0.629203
TXNIP	2.05e-07	0.0068783	0.619679
PIN4	2.05e-07	0.00688891	0.538893
AGTRAP	2.33e-07	0.00783035	0.751235
UCP2	2.54e-07	0.00853416	0.648769
TPST2	2.79e-07	0.00935641	0.665705
ST6GAL1	5.21e-07	0.0174682	0.595069
BLOC1S1	6.77e-07	0.022704	0.637259
RAP1B	8.22e-07	0.0275694	0.66271
CISD3	9.66e-07	0.0323985	0.604495
NPRL2	1.17e-06	0.0390917	0.454599
