# Supplementary material for: Single-cell landscape of immunocytes in patients with extrahepatic cholangiocarcinoma
Source: J Transl Med. 2022 May 13;20:210. doi: 10.1186/s12967-022-03424-5 (PMC9103331; doi:10.1186/s12967-022-03424-5)
Supplement: Supplementary file 8 — Additional file 8. Table S6. List of signature genes expressed in B cell subclusters, Related to Figure 4. [file 12967_2022_3424_MOESM8_ESM.xlsx]

## Sheet: C1-B
Table S6. List of signature genes expressed in B cell subclusters, Related to Figure 4
gene	p_val	p_val_adj	avg_logFC
YBX3	1.42e-123	4.78e-119	1.34055
BTG1	7.3e-110	2.45e-105	0.778624
RPL18A	8.91e-101	2.99e-96	0.464345
TMEM123	1.6e-93	5.37e-89	1.05754
CD79A	4.19e-80	1.41e-75	0.578433
HLA-DRB5	3.46e-78	1.16e-73	0.56966
LAPTM5	4.4e-77	1.48e-72	0.564804
RPS19	1.5e-72	5.01e-68	0.421132
BACH2	2.07e-72	6.93e-68	0.878488
HLA-DQA2	3.35e-70	1.12e-65	0.642434
FCER2	6.43e-66	2.16e-61	0.783932
ZBTB16	2.79e-64	9.35e-60	0.843623
SARAF	2.29e-63	7.68e-59	0.608744
CXCR4	5.25e-58	1.76e-53	0.644365
SNX9	3.24e-57	1.09e-52	0.664135
VPS37B	1.34e-56	4.48e-52	0.82543
RPS5	3.01e-55	1.01e-50	0.339999
LINC00926	2.28e-54	7.66e-50	0.717955
LY9	1.95e-53	6.55e-49	0.777527
IGHD	4.53e-53	1.52e-48	0.630754
ZNF318	2.83e-52	9.48e-48	0.750222
RPL12	2.16e-51	7.26e-47	0.339682
RPL13	2.26e-51	7.58e-47	0.320997
FOS	3.34e-49	1.12e-44	0.744425
ZFP36L2	5.33e-48	1.79e-43	0.531002
ELF1	5.34e-48	1.79e-43	0.637855
CD55	2.26e-46	7.59e-42	0.549081
CAMK2D	1.4e-45	4.69e-41	0.71683
TCL1A	3.31e-45	1.11e-40	0.432722
RPS9	3.88e-45	1.3e-40	0.331626
RPL28	4.25e-45	1.43e-40	0.278871
IL4R	7.74e-45	2.6e-40	0.660437
MYADM	1.1e-41	3.7e-37	0.721808
CD74	1.39e-41	4.65e-37	0.343876
TAF1D	3.57e-41	1.2e-36	0.612994
RPL29	9.81e-41	3.29e-36	0.281629
RHOH	1.69e-40	5.66e-36	0.585461
HLA-DRA	5.79e-40	1.94e-35	0.37045
TXNIP	1.42e-39	4.78e-35	0.523061
LYN	2.86e-39	9.6e-35	0.574409
COL19A1	4.18e-39	1.4e-34	0.642594
AFF3	4.82e-39	1.62e-34	0.597641
RPSA	1.89e-38	6.35e-34	0.333032
YPEL5	2.87e-38	9.62e-34	0.537893
CD83	3.09e-38	1.04e-33	0.390738
PIK3IP1	3.65e-38	1.22e-33	0.626313
PDE4B	4.49e-38	1.51e-33	0.586679
SMCHD1	5.6e-38	1.88e-33	0.517779
FAM129C	6.53e-38	2.19e-33	0.601
ZNF331	8.25e-38	2.77e-33	0.59945
FTH1	1.52e-37	5.09e-33	0.450282
H3F3A	3.21e-37	1.08e-32	0.391256
SSH2	8.78e-37	2.94e-32	0.559119
RPL15	1e-36	3.37e-32	0.289276
RPLP0	1.14e-35	3.83e-31	0.269411
BIRC3	1.79e-35	6.01e-31	0.653451
WDR74	1.8e-35	6.04e-31	0.633909
RPL10A	4.45e-35	1.49e-30	0.30004
DUSP1	1.26e-34	4.24e-30	0.586452
PTGER4	6.08e-34	2.04e-29	0.690208
RPS27A	1.03e-33	3.47e-29	0.26875
HLA-DPA1	3.37e-33	1.13e-28	0.360107
RPL18	3.53e-33	1.18e-28	0.261192
HLA-DPB1	4.66e-33	1.56e-28	0.342717
FOXP1	9.08e-33	3.05e-28	0.527007
FCMR	8.09e-32	2.71e-27	0.471996
HIF1A	1.81e-31	6.06e-27	0.504405
SLC2A3	2.89e-31	9.68e-27	0.475663
CHMP1B	2.16e-30	7.25e-26	0.848551
CLEC2D	2.27e-30	7.62e-26	0.624791
APLP2	2.64e-30	8.85e-26	0.600529
TSC22D3	2.74e-30	9.19e-26	0.371552
CEMIP2	3.68e-30	1.23e-25	0.604094
CD37	6.46e-30	2.17e-25	0.29384
SATB1	3.68e-28	1.23e-23	0.56048
STAG3	4.34e-28	1.46e-23	0.523168
HLA-DMA	5.41e-28	1.82e-23	0.405957
RPL9	6.29e-28	2.11e-23	0.265661
PTMA	8.35e-27	2.8e-22	0.27264
EEF1D	1.02e-26	3.44e-22	0.28541
STK17A	1.06e-26	3.54e-22	0.493946
NOP53	1.45e-26	4.86e-22	0.373786
RPS23	2.01e-26	6.74e-22	0.251127
ARRDC2	2.07e-26	6.93e-22	0.493184
CD72	3.89e-26	1.3e-21	0.479085
KLF3	5.13e-26	1.72e-21	0.610076
FCRL1	5.31e-26	1.78e-21	0.506943
LSM7	5.81e-26	1.95e-21	0.523695
RUBCNL	8.08e-26	2.71e-21	0.557742
HNRNPA1	1.43e-25	4.81e-21	0.319155
SC5D	1.78e-25	5.97e-21	0.521778
RPS11	3.97e-25	1.33e-20	0.276247
S1PR1	1.16e-24	3.89e-20	0.564754
KLF4	2.24e-24	7.5e-20	0.537592
SESN1	2.36e-24	7.9e-20	0.600249
CCR7	2.44e-24	8.19e-20	0.453116
MT-ATP6	3.68e-24	1.24e-19	0.25888
CREM	6.89e-24	2.31e-19	0.438125
CD69	8.18e-24	2.74e-19	0.336988
STK17B	2.05e-23	6.86e-19	0.411545
HNRNPK	2.79e-23	9.34e-19	0.345885
MGAT5	6.61e-23	2.22e-18	0.473579
RPS4Y1	1.95e-22	6.53e-18	0.362944
RBM39	6.31e-22	2.12e-17	0.322168
PPP1CB	1.62e-21	5.45e-17	0.513194
SLC38A1	2.28e-21	7.65e-17	0.440243
MT-ND4	2.34e-21	7.86e-17	0.260488
JUN	3.62e-21	1.21e-16	0.350303
ARL4A	5.22e-21	1.75e-16	0.477374
RNMT	6.17e-21	2.07e-16	0.458491
HLA-DQB1	1.72e-20	5.78e-16	0.271098
PTPRC	2.13e-20	7.16e-16	0.310054
NR4A2	1.15e-19	3.86e-15	0.345513
UTRN	1.71e-19	5.73e-15	0.446044
ZNF10	2.24e-19	7.53e-15	0.487622
CD22	5.2e-19	1.75e-14	0.428288
ALG13	7.98e-19	2.68e-14	0.579909
STK4	9.05e-19	3.03e-14	0.348863
P2RY10	1.69e-18	5.67e-14	0.458908
SNX29	4.01e-18	1.34e-13	0.412872
SP140L	5.27e-18	1.77e-13	0.418508
PTP4A1	5.89e-18	1.97e-13	0.458464
BORCS5	6.01e-18	2.02e-13	0.44847
TUBA1A	6.97e-18	2.34e-13	0.365829
HNRNPDL	9.85e-18	3.3e-13	0.305881
ZFAS1	1.55e-17	5.2e-13	0.319896
CLEC2B	1.58e-17	5.31e-13	0.598938
RASGEF1B	2.02e-17	6.79e-13	0.447058
LBR	3.82e-17	1.28e-12	0.490788
TMEM131L	4.24e-17	1.42e-12	0.412567
CALM1	4.44e-17	1.49e-12	0.318873
RRM2B	5.64e-17	1.89e-12	0.401506
ANKRD44	6.31e-17	2.12e-12	0.385
SNHG8	9.04e-17	3.03e-12	0.42698
AP1B1	9.25e-17	3.1e-12	0.401625
NOTCH2	2.26e-16	7.59e-12	0.405924
NCL	2.96e-16	9.92e-12	0.291223
BTLA	3.78e-16	1.27e-11	0.409506
CD19	4.08e-16	1.37e-11	0.323872
MANBA	4.14e-16	1.39e-11	0.405513
SF3B1	4.65e-16	1.56e-11	0.361916
HLA-DMB	4.8e-16	1.61e-11	0.361594
CIRBP	5.27e-16	1.77e-11	0.266534
HNRNPA2B1	1.41e-15	4.73e-11	0.250678
SMARCA2	1.69e-15	5.68e-11	0.406064
CCND3	3.35e-15	1.12e-10	0.322529
JUNB	4.42e-15	1.48e-10	0.27433
SNHG15	2.24e-14	7.5e-10	0.422946
GPBP1	2.92e-14	9.8e-10	0.319237
KDM6B	4.3e-14	1.44e-09	0.284047
NBPF14	4.58e-14	1.54e-09	0.442975
GADD45B	4.75e-14	1.59e-09	0.47978
MBNL1	6.12e-14	2.05e-09	0.295192
TRBC2	8.84e-14	2.96e-09	0.362767
ATF7IP	1.43e-13	4.8e-09	0.400287
IL16	1.48e-13	4.95e-09	0.333932
ZEB2	1.82e-13	6.12e-09	0.348113
BANK1	1.96e-13	6.59e-09	0.266796
RNF138	2.02e-13	6.76e-09	0.373105
BCL11A	2.52e-13	8.44e-09	0.375406
WASHC4	2.54e-13	8.51e-09	0.339602
TGIF1	3.03e-13	1.02e-08	0.373354
RCSD1	3.31e-13	1.11e-08	0.328324
SETX	3.87e-13	1.3e-08	0.333238
CBLB	5.42e-13	1.82e-08	0.361046
PLEKHA2	6.59e-13	2.21e-08	0.327761
USP8	7.59e-13	2.55e-08	0.328028
AMD1	8.59e-13	2.88e-08	0.385425
EIF3E	8.94e-13	3e-08	0.267554
PLEKHG1	1.05e-12	3.51e-08	0.323705
IFITM2	1.11e-12	3.73e-08	0.310967
SMAP2	1.22e-12	4.11e-08	0.28434
FKBP5	2.08e-12	6.98e-08	0.363532
EIF4A2	2.16e-12	7.23e-08	0.280485
RASA2	2.45e-12	8.21e-08	0.364998
TLE1	2.52e-12	8.45e-08	0.323679
RAB8B	2.72e-12	9.11e-08	0.358367
LRRFIP1	2.72e-12	9.13e-08	0.31575
ZCCHC7	2.92e-12	9.81e-08	0.334739
ABLIM1	3.28e-12	1.1e-07	0.30203
SIDT1	3.43e-12	1.15e-07	0.41178
RALGAPA1	4.39e-12	1.47e-07	0.325756
MTSS1	5.21e-12	1.75e-07	0.358584
BPTF	5.59e-12	1.88e-07	0.359921
EBLN3P	8.07e-12	2.71e-07	0.355164
ISG20	9.19e-12	3.08e-07	0.277996
SRSF7	1.02e-11	3.41e-07	0.252186
TENT5C	1.02e-11	3.42e-07	0.379469
CENPC	1.07e-11	3.58e-07	0.329289
KDM4B	1.25e-11	4.18e-07	0.346593
GNB5	1.36e-11	4.57e-07	0.356181
CCNH	1.36e-11	4.57e-07	0.357492
PNPLA8	1.39e-11	4.67e-07	0.407959
MAP3K8	1.41e-11	4.72e-07	0.330858
LNPEP	1.44e-11	4.82e-07	0.330374
SNHG7	1.56e-11	5.23e-07	0.327167
SP100	1.58e-11	5.29e-07	0.262186
EIF1AY	1.58e-11	5.29e-07	0.322277
C16orf74	1.75e-11	5.88e-07	0.358018
CYTIP	2.11e-11	7.06e-07	0.288553
USP36	2.81e-11	9.43e-07	0.360889
HLA-DOA	3.2e-11	1.07e-06	0.322667
CCNL1	3.22e-11	1.08e-06	0.276658
GNG2	4.17e-11	1.4e-06	0.331214
SNX2	4.23e-11	1.42e-06	0.281864
JAZF1	4.26e-11	1.43e-06	0.325444
RFTN1	6.2e-11	2.08e-06	0.293674
INSIG1	7.09e-11	2.38e-06	0.37655
TIPARP	7.73e-11	2.59e-06	0.369722
PRRC2C	8.39e-11	2.81e-06	0.266339
RPL22L1	9.66e-11	3.24e-06	0.257426
STAP1	1.06e-10	3.55e-06	0.390202
EPC1	1.28e-10	4.3e-06	0.253048
NR3C1	1.44e-10	4.84e-06	0.265182
PRNP	1.56e-10	5.22e-06	0.313062
RBM8A	2.07e-10	6.93e-06	0.263129
BIRC2	2.13e-10	7.13e-06	0.348787
USP12	2.36e-10	7.91e-06	0.335686
INPP5D	2.38e-10	8e-06	0.3204
PHACTR1	2.56e-10	8.6e-06	0.308399
RSL24D1	2.81e-10	9.42e-06	0.340106
RNASE6	2.92e-10	9.8e-06	0.334242
CHD1	3.85e-10	1.29e-05	0.32712
NSD3	6.7e-10	2.25e-05	0.316458
DBI	7.78e-10	2.61e-05	0.376031
VCPKMT	8.42e-10	2.82e-05	0.281581
NBPF10	8.64e-10	2.9e-05	0.336018
CHPT1	1.04e-09	3.49e-05	0.306342
JMJD1C	1.08e-09	3.63e-05	0.273237
GRASP	1.27e-09	4.26e-05	0.294675
RASGRP2	1.35e-09	4.54e-05	0.298336
ADD3	1.44e-09	4.82e-05	0.292171
DDX3Y	1.44e-09	4.85e-05	0.285469
CHD2	1.8e-09	6.05e-05	0.318593
AC007384.1	1.99e-09	6.68e-05	0.339181
DGKD	3.36e-09	0.000112653	0.326691
OSBPL8	3.39e-09	0.00011356	0.305863
PER1	3.56e-09	0.000119476	0.301395
SLC44A2	3.58e-09	0.000119936	0.282571
RARA	3.63e-09	0.000121893	0.328359
RAB30	3.64e-09	0.000122167	0.330732
SKIL	4.08e-09	0.000136882	0.294538
GLO1	4.12e-09	0.000138125	0.314295
RERE	4.22e-09	0.000141557	0.313766
ITPR1	4.52e-09	0.000151679	0.257608
BZW1	5.08e-09	0.000170471	0.313322
TTC3	5.24e-09	0.000175594	0.306699
MYCBP2	6.87e-09	0.000230512	0.255891
ADK	7.66e-09	0.000256812	0.319411
IDI1	8.94e-09	0.000299853	0.295501
KIAA1551	1.09e-08	0.00036658	0.26961
STX7	1.15e-08	0.000387077	0.310232
LYST	1.16e-08	0.000390364	0.263217
TGFBR2	1.29e-08	0.000433975	0.289574
ETS1	1.44e-08	0.000481286	0.285651
IRF2BP2	1.48e-08	0.000495862	0.282654
SELL	1.51e-08	0.00050741	0.266458
SPOCK2	1.59e-08	0.000531936	0.275709
MYH9	1.61e-08	0.000541599	0.275134
CAMK1D	1.69e-08	0.000567098	0.28678
NASP	1.86e-08	0.00062429	0.319499
UBE2B	1.99e-08	0.000666737	0.297699
PTPN22	2.4e-08	0.000806351	0.329294
EIF1B	2.47e-08	0.000827149	0.292579
RLF	2.76e-08	0.000927024	0.280459
SDCBP	3e-08	0.00100477	0.310438
IFRD1	3.28e-08	0.00109944	0.307583
TSPYL2	3.28e-08	0.00109957	0.27259
PHF3	3.74e-08	0.00125496	0.282569
TNFAIP8	4.86e-08	0.00162858	0.289045
PPM1K	6.57e-08	0.0022027	0.294706
MED30	7.72e-08	0.00259065	0.252684
DENND4A	8.35e-08	0.00280172	0.29788
SERTAD1	8.41e-08	0.00282172	0.363288
ZFAND5	1.05e-07	0.00351354	0.256998
ELOVL5	1.05e-07	0.00351823	0.263676
NUP58	1.12e-07	0.00376947	0.250454
BRD2	1.87e-07	0.00627286	0.258329
ZC3HAV1	2.06e-07	0.00689873	0.286768
THRAP3	2.53e-07	0.00848503	0.261641
BRAF	2.88e-07	0.00966833	0.289866
LINC02397	3.08e-07	0.0103177	0.283841
PLPP5	3.55e-07	0.0119045	0.29197
HLA-DOB	3.79e-07	0.0127017	0.272348
HERPUD2	4.5e-07	0.0150853	0.269517
GNA13	4.52e-07	0.0151721	0.260807
LAPTM4A	4.66e-07	0.0156183	0.254221
KPNB1	5.33e-07	0.0178612	0.286425
BACH1	8.52e-07	0.0285598	0.259267
ARHGAP15	9.47e-07	0.0317706	0.250622
CLK1	1.16e-06	0.0388251	0.296721
ORAI2	1.17e-06	0.0393445	0.250724

## Sheet: C2-B
gene	p_val	p_val_adj	avg_logFC
B2M	9e-74	3.02e-69	0.378048
TNFRSF13B	1.76e-62	5.89e-58	0.802803
HLA-C	1.11e-60	3.71e-56	0.495778
CLECL1	1.1e-59	3.68e-55	0.675628
KLF6	4.2e-57	1.41e-52	0.954202
HLA-A	5.4e-57	1.81e-52	0.505617
CRIP1	1.77e-56	5.95e-52	0.888351
AHNAK	3e-51	1.00521e-46	0.919145
ADGRE5	1.06e-46	3.56e-42	0.853075
CD99	6.75e-43	2.26e-38	0.808584
LMNA	1.55e-42	5.18e-38	1.12037
CD82	9.32e-42	3.12e-37	0.66048
UBC	4.27e-39	1.43e-34	0.481559
PDE4D	2.63e-38	8.83e-34	0.720812
SCIMP	1.26e-35	4.24e-31	0.598143
MALAT1	1.18e-34	3.95e-30	0.347543
SAMSN1	9.28e-33	3.11e-28	0.594526
CD27	7.99e-31	2.68e-26	0.419823
ITGB1	8.56e-30	2.87e-25	0.84147
VIM	3.6e-29	1.21e-24	0.474973
RPS14	7.79e-29	2.61e-24	0.272098
CTSH	4.02e-27	1.35e-22	0.546714
S100A10	4.85e-26	1.63e-21	0.669531
COTL1	8.97e-26	3.01e-21	0.513818
ZBTB20	9.03e-25	3.03e-20	0.494084
VOPP1	2.08e-23	6.99e-19	0.567443
ARID5B	2.64e-23	8.84e-19	0.541638
HLA-E	5.35e-23	1.8e-18	0.32062
FAM102A	1.85e-22	6.2e-18	0.421183
PPP1R15A	2.35e-22	7.89e-18	0.454273
S100A4	2.53e-22	8.49e-18	0.57848
KYNU	2.59e-22	8.68e-18	0.459036
MCL1	4.01e-22	1.34e-17	0.578911
CD44	1.23e-21	4.14e-17	0.458405
MARCKS	3.15e-21	1.06e-16	0.444815
FAM49A	2.99e-20	1e-15	0.492847
FNBP1	3.96e-20	1.33e-15	0.445537
IDS	4.57e-19	1.53e-14	0.419371
PLP2	4.84e-19	1.62e-14	0.437999
ARHGAP24	5.67e-19	1.9e-14	0.396238
CD53	8.92e-19	2.99e-14	0.39682
THEMIS2	9.99e-19	3.35e-14	0.451126
PTPN1	1.98e-18	6.64e-14	0.468991
GAPDH	7.96e-18	2.67e-13	0.339758
GPR183	1.17e-17	3.93e-13	0.396223
LPIN1	1.36e-17	4.56e-13	0.47181
SYNGR2	2.33e-16	7.8e-12	0.329791
VASP	2.95e-15	9.88e-11	0.441253
YWHAH	4.13e-15	1.39e-10	0.462062
ACTB	4.38e-15	1.47e-10	0.257744
CRYBG1	4.9e-15	1.64e-10	0.381555
ATP1A1	5.7e-15	1.91e-10	0.392306
PKM	7.32e-15	2.46e-10	0.390441
TOMM5	7.95e-15	2.67e-10	0.405573
HSPA8	1.35e-14	4.52e-10	0.350763
RILPL2	2.14e-14	7.19e-10	0.366208
ODC1	2.23e-14	7.49e-10	0.327078
TAGLN2	2.78e-14	9.31e-10	0.336918
CFLAR	4.16e-14	1.39e-09	0.421586
NCF4	8.15e-14	2.73e-09	0.352192
MIDN	1.03e-13	3.47e-09	0.3952
EZR	1.77e-13	5.93e-09	0.296901
LY86	2.36e-13	7.9e-09	0.312067
RGS19	3.06e-13	1.03e-08	0.349546
TMX4	6.94e-13	2.33e-08	0.290939
CLIC1	1.92e-12	6.45e-08	0.276785
CAPG	2.5e-12	8.39e-08	0.347688
RHOA	3.12e-12	1.05e-07	0.26931
GSTK1	7.84e-12	2.63e-07	0.332236
SRGN	1.65e-11	5.52e-07	0.341059
BCAS4	2.18e-11	7.32e-07	0.29086
ANKRD13A	2.39e-11	8.02e-07	0.307262
ZFP36	2.5e-11	8.4e-07	0.486765
CALM2	2.75e-11	9.22e-07	0.280513
KRAS	2.99e-11	1e-06	0.330694
ARL6IP5	3.28e-11	1.1e-06	0.30845
TOMM7	3.61e-11	1.21e-06	0.268285
ATP6V0E1	6.79e-11	2.28e-06	0.29231
UBE2N	7.07e-11	2.37e-06	0.368193
PHF1	1.16e-10	3.88e-06	0.267077
TPM3	1.69e-10	5.68e-06	0.259419
PFN1	2.59e-10	8.68e-06	0.256307
BCL2A1	3.36e-10	1.13e-05	0.291485
SMIM14	3.46e-10	1.16e-05	0.364266
MS4A1	3.81e-10	1.28e-05	0.251578
ACAP1	4.65e-10	1.56e-05	0.300101
KMT2E	9.66e-10	3.24e-05	0.259734
YWHAB	1.03e-09	3.46e-05	0.265495
PIGT	2.09e-09	7e-05	0.291557
MOB1A	2.09e-09	7.03e-05	0.253877
CHCHD10	2.62e-09	8.78e-05	0.285603
ATP2B1	2.9e-09	9.72e-05	0.293124
CD24	2.91e-09	9.75e-05	0.269236
ACP5	3.03e-09	0.000101556	0.252712
TCEA1	3.37e-09	0.000113052	0.283436
MRPL41	3.48e-09	0.000116571	0.287352
LSP1	3.69e-09	0.000123747	0.266385
CORO1B	5.15e-09	0.000172827	0.287109
G3BP2	5.17e-09	0.000173278	0.291699
SEL1L3	5.74e-09	0.000192576	0.282788
CDC42	6.06e-09	0.000203084	0.25157
AKAP13	6.92e-09	0.000232197	0.294774
LITAF	6.94e-09	0.000232613	0.328732
NCOA3	7.01e-09	0.000235242	0.304746
LCP1	7.97e-09	0.000267192	0.266896
SND1	1.21e-08	0.000404442	0.333994
HSH2D	2.15e-08	0.000721513	0.304278
PRDM2	4.92e-08	0.00164921	0.259683
WIPF1	5.94e-08	0.00199267	0.282787
CMTM6	6.6e-08	0.00221503	0.297033
HLA-F	8.74e-08	0.00293136	0.282424
RAP1A	1.01e-07	0.0034	0.299617
TOR3A	1.02e-07	0.00343648	0.280527
MICU2	1.11e-07	0.0037149	0.283644
CNPY3	1.16e-07	0.00388903	0.270037
NIN	1.7e-07	0.00570854	0.267271
HIGD2A	1.71e-07	0.00572484	0.269661
NAP1L1	1.75e-07	0.00588197	0.251676
NFKBIA	1.8e-07	0.00604709	0.256025
EIF3A	1.81e-07	0.00608513	0.250807
PIKFYVE	2.18e-07	0.00729461	0.331535
CCDC50	2.22e-07	0.00745534	0.281766
ALKBH7	2.38e-07	0.00796776	0.254423
RABGAP1L	3.07e-07	0.0102933	0.260824
POU2AF1	3.67e-07	0.0123035	0.283217
GSPT1	6.68e-07	0.0223947	0.261013
SMG1	7.72e-07	0.0258978	0.269847

## Sheet: C3-B
gene	p_val	p_val_adj	avg_logFC
IGHG4	9.69e-118	3.25e-113	2.40307
IGHG1	7.01e-97	2.35e-92	2.33157
MZB1	2.31e-93	7.74e-89	1.58034
SDC1	2.54e-88	8.52e-84	0.778526
DERL3	2.01e-66	6.75e-62	1.46405
XBP1	7.47e-65	2.5e-60	1.40885
PRDX4	2.04e-63	6.85e-59	1.24963
FKBP11	3.78e-59	1.27e-54	1.15474
SSR4	9.68e-59	3.24e-54	2.0519
IGLV3-1	2.08e-50	6.97e-46	3.35689
ITM2C	2.56e-47	8.59e-43	0.876176
JSRP1	4.56e-44	1.53e-39	0.636312
SPAG4	1.41e-42	4.73e-38	0.655437
FKBP2	6.67e-40	2.24e-35	0.998783
NUCB2	3.37e-37	1.13e-32	0.696547
CD63	1.19e-36	3.98e-32	0.83865
IGKC	5.03e-36	1.69e-31	2.58829
JCHAIN	2.04e-33	6.83e-29	2.31157
CST3	2.08e-33	6.96e-29	1.05084
SEC11C	1.25e-32	4.19e-28	0.747112
IGLL5	1.79e-32	5.99e-28	0.84123
TNFRSF17	7.55e-30	2.53e-25	0.362047
SDF2L1	6.41e-27	2.15e-22	0.456471
IGHG2	5.58e-23	1.87e-18	2.66275
SSR3	1.06e-20	3.55e-16	0.636542
PSAP	1.48e-19	4.98e-15	0.786305
IFI6	4.49e-19	1.51e-14	0.575611
PECAM1	2.18e-18	7.31e-14	0.549359
LGALS1	2.97e-17	9.96e-13	0.454721
MANF	3.65e-17	1.22e-12	0.450297
TXNDC15	1.32e-16	4.42e-12	0.441453
IGLC2	5.14e-16	1.72e-11	2.41126
KDELR1	2.12e-14	7.12e-10	0.575547
ERLEC1	7.62e-14	2.55e-09	0.504756
CRELD2	1.25e-13	4.18e-09	0.393333
SELENOM	1.48e-13	4.96e-09	0.466897
RRBP1	3.65e-13	1.22e-08	0.328993
SPCS3	4.43e-13	1.48e-08	0.557185
HSP90B1	6.11e-13	2.05e-08	0.405962
TMEM59	1.43e-12	4.8e-08	0.524599
IGKV3-20	1.61e-10	5.4e-06	4.02861
MYDGF	9.92e-10	3.33e-05	0.316868
CD27	1.32e-09	4.44e-05	0.281902
ARSA	1.73e-09	5.79e-05	0.332334
SPCS1	2.62e-09	8.78e-05	0.467072
IGHM	4.35e-09	0.000145999	1.90225
IGKV1-5	5.63e-09	0.000188956	3.25857
HM13	3.19e-08	0.00107035	0.368405
IGHA1	6.14e-08	0.00205861	1.20535
HDLBP	9.12e-08	0.00305982	0.36148
S100A11	1.76e-07	0.00588661	0.54609
IGKV4-1	4.63e-07	0.0155228	3.21124
NPC2	6.35e-07	0.0212933	0.455973
LMAN1	9.75e-07	0.0327136	0.326415

## Sheet: C4-B
gene	p_val	p_val_adj	avg_logFC
PTPN6	2.28e-37	7.64e-33	1.23051
CD79B	1.54e-31	5.15e-27	1.0707
LTB	6.72e-25	2.25e-20	1.22274
CD52	1.38e-24	4.63e-20	0.786067
RPS21	2.39e-24	8.02e-20	0.474458
TMSB10	4.91e-23	1.65e-18	0.745952
SPIB	1.97e-21	6.59e-17	0.854457
RPS29	1.64e-20	5.51e-16	0.571526
CD37	2.11e-19	7.06e-15	0.630182
LIMD2	4.41e-19	1.48e-14	0.779045
RPL36A	3.21e-18	1.08e-13	0.674943
RPL37	5.79e-18	1.94e-13	0.389069
MYC	1.14e-17	3.81e-13	0.677318
RPS27	1.15e-16	3.84e-12	0.359002
HVCN1	3.19e-16	1.07e-11	0.832003
TCL1A	3.77e-16	1.26e-11	1.26874
ANXA4	5.81e-16	1.95e-11	0.560381
RPS4X	1.16e-15	3.88e-11	0.398573
PLEK	1.55e-15	5.21e-11	0.824537
CXXC5	3.59e-15	1.2e-10	0.700812
HLA-B	8.57e-15	2.87e-10	0.891709
HHEX	3.62e-14	1.22e-09	0.544149
TLR10	5.12e-14	1.72e-09	0.44534
RPS3A	5.98e-14	2e-09	0.351988
HLA-DRB1	8.22e-14	2.76e-09	0.667199
EAF2	9.94e-14	3.33e-09	0.726471
ACTB	1.14e-13	3.83e-09	0.602697
PLEKHF2	1.59e-13	5.35e-09	0.686221
CSK	3.33e-13	1.12e-08	0.661108
RPS28	4.4e-13	1.48e-08	0.293888
LYL1	1.46e-12	4.89e-08	0.586145
RPL17	2.01e-12	6.75e-08	0.476432
RPL34	2.69e-12	9.01e-08	0.28969
RPL36	2.72e-12	9.12e-08	0.350286
RPL26	3.17e-12	1.06e-07	0.354858
UCP2	3.38e-12	1.13e-07	0.58172
KIAA0040	5.96e-12	2e-07	0.448459
NCF1	1.59e-11	5.34e-07	0.636176
PTPRCAP	3.43e-11	1.15e-06	0.616898
RPL37A	1.23e-10	4.11e-06	0.347199
RPL35A	2.6e-10	8.72e-06	0.268247
PLAC8	2.6e-10	8.72e-06	0.591105
CORO1A	2.6e-10	8.73e-06	0.543508
CD40	2.82e-10	9.47e-06	0.585101
RPL19	2.96e-10	9.93e-06	0.256187
RPS14	3.1e-10	1.04e-05	0.279728
RPS10	4.19e-10	1.41e-05	0.544716
PPP1R18	4.6e-10	1.54e-05	0.509349
MYL12A	5.17e-10	1.73e-05	0.645443
PPIA	5.26e-10	1.76e-05	0.414929
ZFP36L1	1.07e-09	3.58e-05	0.60019
CYB561A3	1.85e-09	6.21e-05	0.515707
ATP5F1E	3.56e-09	0.000119498	0.397669
CYB5A	3.81e-09	0.000127674	0.408805
BLOC1S1	3.88e-09	0.000130088	0.499504
SEC62	4.28e-09	0.000143428	0.520753
ARHGDIB	4.74e-09	0.000159101	0.393611
ACTG1	4.94e-09	0.000165751	0.575798
NDUFB3	7.27e-09	0.000243962	0.45874
EEF1G	7.96e-09	0.00026711	0.460118
RPS15	9.87e-09	0.000331033	0.262979
SH3BGRL3	9.94e-09	0.000333431	0.511953
RPS15A	1.02e-08	0.00034199	0.25637
RPL14	1.91e-08	0.000641047	0.262539
PNKD	1.92e-08	0.000644804	0.471264
RPS12	2.21e-08	0.000742369	0.265296
RPS2	2.32e-08	0.000779581	0.275728
RAC2	2.66e-08	0.000892872	0.563432
CAT	2.67e-08	0.000896317	0.36246
IER2	3.76e-08	0.00126081	0.982198
GNG5	4.18e-08	0.00140048	0.524633
TMA7	7.13e-08	0.00239221	0.357422
PDLIM1	7.29e-08	0.00244558	0.508683
NACA	7.57e-08	0.00253733	0.271757
GAPT	9.8e-08	0.00328583	0.443074
ARPC2	1.09e-07	0.00365193	0.435475
PSMB8	1.22e-07	0.0040828	0.5005
RBX1	1.24e-07	0.00415586	0.516146
NDUFA12	1.51e-07	0.00506994	0.474706
FNTA	1.76e-07	0.00591042	0.32895
IFNGR2	1.76e-07	0.00591902	0.487557
SPI1	2.18e-07	0.00731003	0.395451
ARPC3	2.36e-07	0.00793082	0.366662
HMGN2	2.55e-07	0.00855935	0.437817
DYNLRB1	3.12e-07	0.0104677	0.438757
POU2F2	3.25e-07	0.0108872	0.567814
TOMM7	3.25e-07	0.0108911	0.324496
RP9	3.82e-07	0.0128083	0.436614
S1PR4	3.97e-07	0.013316	0.377902
PSMB10	4.24e-07	0.0142093	0.417245
AC243960.1	4.43e-07	0.0148588	0.453494
IGHM	4.85e-07	0.0162785	0.305706
PFN1	5.6e-07	0.0187945	0.401398
RPS24	5.7e-07	0.0191106	0.293094
BLNK	6.25e-07	0.0209718	0.360708
CSTB	6.7e-07	0.0224816	0.444718
CALHM6	7.4e-07	0.0248254	0.32229
COX6B1	7.6e-07	0.0254982	0.494304
PCBP1	1.41e-06	0.0473685	0.369401

## Sheet: C5-B
gene	p_val	p_val_adj	avg_logFC
TRIB1	2.64e-230	8.84e-226	0.947602
AQP3	1.61e-196	5.39e-192	1.05252
B9D1	1.19e-180	3.98e-176	0.394109
CYTOR	6.95e-173	2.33e-168	1.04389
CNKSR1	1.32e-171	4.44e-167	0.275821
FNDC3B	4.12e-170	1.38e-165	0.899271
IGF1	2.33e-167	7.82e-163	0.362517
TNFRSF17	8.03e-167	2.69e-162	1.41581
TXNDC5	1.14e-164	3.81e-160	1.92654
SLAMF7	2.45e-163	8.22e-159	0.808844
AC012236.1	3.81e-163	1.28e-158	0.721657
CHPF	2.31e-160	7.75e-156	0.562521
PDIA5	1.75e-150	5.88e-146	0.36984
ABCB9	1.84e-136	6.16e-132	0.463967
BIK	5.73e-135	1.92e-130	0.414072
ERN1	7.24e-134	2.43e-129	0.847263
PYCR1	3.97e-133	1.33e-128	0.255979
CAV1	2.78e-132	9.34e-128	0.384702
PRDM1	2.54e-130	8.51e-126	1.02717
RRBP1	1.52e-128	5.09e-124	1.05634
NUCB2	5.79e-127	1.94e-122	0.965538
MIR4435-2HG	5.09e-126	1.71e-121	0.571456
LIME1	1.29e-121	4.33e-117	0.87501
SDF2L1	7.17e-121	2.4e-116	1.69608
GAS6	1.39e-117	4.67e-113	0.39056
CD320	4.01e-116	1.35e-111	0.553119
XIST	1.59e-112	5.32e-108	0.316858
NMRK1	9.53e-108	3.2e-103	0.324725
SEMA4A	1.49e-106	5e-102	0.458983
GPRC5D	3.35e-104	1.12e-99	0.268463
SLC38A5	8.25e-104	2.77e-99	0.390387
GGH	6.54e-103	2.19e-98	0.59346
IFNAR2	1.59e-100	5.34e-96	0.330616
CD38	7.46e-100	2.5e-95	1.62595
FKBP11	5.45e-99	1.83e-94	1.88257
CKAP4	7.96e-99	2.67e-94	0.602555
SEC24D	1.18e-98	3.95e-94	0.425641
CD59	1.14e-96	3.84e-92	0.480157
DNAJC1	4.1e-96	1.38e-91	0.859837
LILRB4	4.73e-96	1.59e-91	0.509726
KCNK6	1.04e-95	3.49e-91	0.328441
ITM2C	9.61e-95	3.22e-90	2.25792
PDXK	6.94e-94	2.33e-89	0.422972
TXNDC15	7.4e-92	2.48e-87	0.719851
IGLL5	1.95e-91	6.53e-87	2.44112
CRELD2	8.29e-89	2.78e-84	0.905798
AL133467.1	1.59e-88	5.35e-84	0.343333
SIL1	2.25e-88	7.53e-84	0.573941
AC104699.1	5.03e-87	1.69e-82	0.266
CD27	5.77e-87	1.93e-82	1.49236
CCR10	6.74e-87	2.26e-82	0.262728
TRAM2	6.93e-87	2.32e-82	0.261812
LGALS1	1.43e-86	4.78e-82	1.46308
IFI27L1	1.87e-86	6.28e-82	0.363334
CEP128	3.13e-86	1.05e-81	0.32521
GLRX	1.12e-85	3.75e-81	0.784027
ISOC2	1.12e-85	3.77e-81	0.545695
MPST	7.64e-82	2.56e-77	0.306425
XBP1	4.27e-81	1.43e-76	2.11918
GMPPB	8.45e-81	2.83e-76	0.462221
MZB1	1.21e-80	4.07e-76	2.80298
SPATS2	1.45e-79	4.87e-75	0.489665
B4GALT3	1.33e-78	4.45e-74	0.633632
HMCES	1.96e-78	6.56e-74	0.289769
DCPS	2.53e-78	8.5e-74	0.552344
PDIA4	1.93e-76	6.48e-72	1.63523
ZBP1	3.49e-76	1.17e-71	0.968214
DUSP5	1.03e-75	3.46e-71	0.727767
TMEM184B	1.19e-75	3.98e-71	0.34991
SRM	1.45e-75	4.88e-71	0.626287
WIPI1	1.1e-74	3.67e-70	0.32752
TIMM8B	1.14e-74	3.82e-70	0.577923
TXNDC11	5.77e-74	1.93e-69	1.071
ST6GALNAC4	6.21e-73	2.08e-68	0.494656
LGALS3	2.83e-72	9.49e-68	0.323309
SEC24A	7.02e-72	2.35e-67	0.316835
SEC11C	2.74e-71	9.21e-67	2.15078
HYOU1	4.88e-71	1.64e-66	0.46759
SLC44A1	5.31e-71	1.78e-66	0.452651
SPN	9.24e-71	3.1e-66	0.345378
CPNE5	1.24e-70	4.15e-66	0.456919
FUCA2	1.55e-68	5.21e-64	0.339664
PERP	3.17e-68	1.06e-63	0.300569
DERL3	9.87e-68	3.31e-63	1.87573
SELENOS	1.55e-67	5.2e-63	1.0674
MANEA	5.97e-67	2e-62	0.263468
ANKRD28	1.39e-66	4.67e-62	0.623928
STT3A	5.9e-66	1.98e-61	0.404938
IFI30	7.34e-65	2.46e-60	0.335197
LAMP5	1.15e-64	3.85e-60	0.572867
MYDGF	3.26e-64	1.09e-59	1.96996
SELPLG	5.39e-64	1.81e-59	0.321133
CALU	6.67e-64	2.24e-59	0.364519
MANF	1.01e-63	3.4e-59	1.03835
PARM1	1.35e-63	4.53e-59	0.290786
SEC61A1	1.86e-63	6.23e-59	0.861167
PRDX4	3.49e-63	1.17e-58	1.18373
MGAT1	3.88e-63	1.3e-58	0.564847
SLC35B1	1.06e-62	3.56e-58	0.489683
MYCBP	1.31e-62	4.41e-58	0.369256
MEI1	2.97e-62	9.96e-58	0.390362
ERLEC1	3.92e-62	1.31e-57	1.07849
GSTM2	5.28e-62	1.77e-57	0.358373
CADM1	7.29e-62	2.45e-57	0.312677
FBH1	2.41e-61	8.08e-57	0.281922
DSTN	2.74e-61	9.19e-57	0.371099
LMAN1	2.8e-60	9.38e-56	1.31704
ALG5	3.38e-60	1.13e-55	0.514742
BCKDK	3.46e-60	1.16e-55	0.279234
GYG1	1.39e-59	4.67e-55	0.378358
IL6R	1.26e-58	4.23e-54	0.280177
CHST12	2.04e-58	6.84e-54	0.370634
EDEM2	5.34e-58	1.79e-53	0.454036
SSR3	1.19e-57	3.98e-53	1.43144
CHST2	1.35e-57	4.53e-53	0.450451
KDELR2	1.95e-57	6.55e-53	1.08364
MLEC	2.06e-57	6.9e-53	0.703043
PLD3	2.6e-57	8.71e-53	0.418945
H1FX	4.01e-57	1.35e-52	0.987835
C19orf38	6.24e-57	2.09e-52	0.283552
HM13	7.68e-57	2.57e-52	1.19065
HDLBP	9.26e-57	3.11e-52	0.789279
BSCL2	1.21e-56	4.06e-52	0.263032
TPST2	3.38e-56	1.14e-51	0.46784
MRPL40	6.6e-56	2.21e-51	0.298348
DEF8	8.78e-56	2.95e-51	0.453456
ANXA2	9.7e-56	3.25e-51	0.554066
CLPTM1L	1.49e-55	4.99e-51	0.307406
SLC9A3R1	1.69e-55	5.67e-51	0.639611
JCHAIN	1.67e-54	5.6e-50	3.12613
MCUR1	2.78e-54	9.32e-50	0.305078
ITGB7	6.37e-54	2.14e-49	0.741999
SDC1	7.49e-54	2.51e-49	0.309994
TMEM214	9.98e-54	3.35e-49	0.275182
SRPRB	1.11e-53	3.73e-49	0.431249
LMO4	2.28e-53	7.66e-49	0.370408
PIM1	3.9e-53	1.31e-48	0.484615
P4HB	7.36e-53	2.47e-48	1.46846
YIF1A	1.26e-52	4.23e-48	0.492882
ALG14	2.52e-52	8.44e-48	0.251511
IDH2	2.62e-52	8.78e-48	0.764245
CHID1	4.33e-52	1.45e-47	0.385031
FKBP2	1.65e-51	5.52e-47	1.02091
CPEB4	2.88e-51	9.66e-47	0.29763
GADD45A	5.37e-51	1.8e-46	0.543629
TXN	1.54e-50	5.17e-46	0.977491
SPCS3	8.41e-50	2.82e-45	1.43641
DNAJB11	1.26e-49	4.23e-45	0.847452
COPG1	2.92e-49	9.78e-45	0.297751
SAR1B	3.85e-49	1.29e-44	0.431825
CDC25B	1.66e-48	5.58e-44	0.254637
WARS	1.83e-48	6.13e-44	0.487623
NXPE3	2.56e-48	8.6e-44	0.389679
MAN1A1	8.18e-48	2.74e-43	0.468396
NDUFB3	1.06e-47	3.55e-43	0.538363
SLC38A10	3.9e-47	1.31e-42	0.453676
IFNG-AS1	4.4e-47	1.48e-42	0.2971
PREB	8.72e-47	2.92e-42	0.346973
KLF13	1.34e-46	4.5e-42	0.435106
ARSA	1.47e-46	4.94e-42	0.347026
PPIB	7.52e-46	2.52e-41	2.32486
SOCS3	1.05e-45	3.51e-41	0.419746
CCDC167	2.04e-45	6.85e-41	0.392215
PRDX2	2.65e-45	8.9e-41	0.885488
IGHA1	9.17e-45	3.08e-40	3.46584
RPN2	3.04e-44	1.02e-39	1.16819
MPC1	4.55e-44	1.53e-39	0.331698
C11orf24	6.16e-44	2.07e-39	0.415333
KDELR1	9.1e-44	3.05e-39	0.82554
IGLV3-1	1.13e-43	3.81e-39	1.81012
MAGED1	1.17e-43	3.93e-39	0.350573
HINT2	2.08e-43	6.97e-39	0.344863
UAP1	1.48e-42	4.95e-38	0.421534
HSP90B1	2.99e-42	1e-37	2.21321
HIST1H2BC	3.12e-42	1.05e-37	0.332859
CSTB	1.03e-41	3.45e-37	0.345955
MGAT2	1.92e-41	6.43e-37	0.298366
ARFGAP3	2.35e-41	7.89e-37	0.305543
IGHA2	2.43e-41	8.13e-37	2.69855
NDUFS6	3.46e-41	1.16e-36	0.544277
LMAN2	7.5e-41	2.52e-36	0.969263
NENF	8.09e-41	2.71e-36	0.319305
ATOX1	8.33e-41	2.79e-36	0.380595
CHMP4B	1.22e-40	4.08e-36	0.280498
DNAJB9	1.9e-40	6.37e-36	0.518585
BAK1	2.71e-40	9.08e-36	0.373931
WDR45	5.57e-40	1.87e-35	0.341889
CITED2	7.46e-40	2.5e-35	0.923257
MYBL2	1.22e-39	4.09e-35	0.291662
NCLN	2.61e-39	8.74e-35	0.261835
CBWD1	7.22e-39	2.42e-34	0.352241
PSMA5	1.3e-38	4.35e-34	0.436153
SSR4	1.57e-38	5.27e-34	1.51868
UBE2J1	1.61e-38	5.4e-34	1.31176
NANS	4.5e-38	1.51e-33	0.325847
ANXA5	7.11e-38	2.38e-33	0.482741
PRDX3	1.01e-37	3.38e-33	0.306048
SLC2A5	3.45e-37	1.16e-32	0.465557
OSTC	1.06e-36	3.54e-32	0.846265
DDOST	1.46e-36	4.88e-32	1.06787
SPCS2	2.65e-36	8.9e-32	0.966776
DNAJC3	3.11e-36	1.04e-31	0.514883
ICAM2	3.28e-36	1.1e-31	0.387564
YIF1B	1.25e-35	4.19e-31	0.270515
ZBTB38	1.43e-35	4.8e-31	0.326645
PECAM1	1.75e-35	5.86e-31	0.355609
HIST1H1C	2.36e-35	7.9e-31	0.713554
CTSZ	3.25e-35	1.09e-30	0.4504
NDUFC2	3.68e-35	1.23e-30	0.304012
MRPS34	4.32e-35	1.45e-30	0.402907
UFD1	4.41e-35	1.48e-30	0.371518
MESD	6.16e-35	2.07e-30	0.372816
JSRP1	1.55e-34	5.19e-30	0.363162
FUT8	1.63e-34	5.45e-30	0.257391
TNFRSF13B	2.2e-34	7.37e-30	0.352629
COPE	2.55e-34	8.56e-30	0.83611
SEC61B	3.23e-34	1.08e-29	1.31967
MRPS24	4.26e-34	1.43e-29	0.410202
GORASP2	5.27e-34	1.77e-29	0.31718
TAPBPL	7.65e-34	2.56e-29	0.26296
UQCRQ	8.06e-34	2.7e-29	0.987005
PDIA6	1.06e-33	3.57e-29	1.11758
TMEM208	3.14e-33	1.05e-28	0.388267
TMED9	3.37e-33	1.13e-28	0.820695
SEC61G	5.4e-33	1.81e-28	1.23309
SDF4	9.68e-33	3.25e-28	0.612476
STOML2	2.21e-32	7.4e-28	0.300912
TIFA	3.79e-32	1.27e-27	0.307264
TMED3	4.86e-32	1.63e-27	0.280994
MRPL22	6.63e-32	2.22e-27	0.27171
ITM2A	6.86e-32	2.3e-27	0.342617
AC007569.1	7.2e-32	2.42e-27	0.284552
LRRC59	1.24e-31	4.17e-27	0.379726
COX5A	1.4e-31	4.68e-27	0.896728
ERGIC3	1.45e-31	4.87e-27	0.771444
RPN1	1.74e-31	5.84e-27	0.885224
PDK1	2.34e-31	7.85e-27	0.252512
NUDT22	6.15e-31	2.06e-26	0.256434
NUCB1	6.49e-31	2.18e-26	0.56385
SEC13	6.66e-31	2.23e-26	0.506803
Z93241.1	8.08e-31	2.71e-26	0.405724
CCDC88A	1.04e-30	3.48e-26	0.290391
YPEL3	1.13e-30	3.8e-26	0.2898
CCND2	1.66e-30	5.58e-26	0.33938
NDUFB7	9.9e-30	3.32e-25	0.536916
MTHFD2	1e-29	3.36e-25	0.308156
SLC7A5	3.11e-29	1.04e-24	0.380788
TMEM258	4.45e-29	1.49e-24	1.00979
UBE2G1	4.59e-29	1.54e-24	0.364255
TXNL4A	4.64e-29	1.56e-24	0.40434
LRPAP1	8e-29	2.68e-24	0.545364
ACADVL	8.78e-29	2.95e-24	0.42263
RABAC1	9.24e-29	3.1e-24	0.912934
SPCS1	9.25e-29	3.1e-24	1.0859
IER3IP1	1.07e-28	3.58e-24	0.326967
LAMTOR2	1.09e-28	3.65e-24	0.278615
TMEM14C	4.13e-28	1.39e-23	0.28495
NEAT1	7.09e-28	2.38e-23	1.27081
COPZ1	1.12e-27	3.77e-23	0.324398
PDCD5	1.17e-27	3.92e-23	0.371892
MZT2B	1.73e-27	5.79e-23	0.519399
VSIR	3.27e-27	1.1e-22	0.251614
MRPS6	4.13e-27	1.38e-22	0.265916
NDUFB6	4.5e-27	1.51e-22	0.485855
SUB1	5.82e-27	1.95e-22	1.54465
PSMB2	6.56e-27	2.2e-22	0.399003
ADI1	1.35e-26	4.52e-22	0.300629
FDX1	1.44e-26	4.82e-22	0.319219
TMED5	2.13e-26	7.13e-22	0.357651
IFI27L2	2.41e-26	8.08e-22	0.418025
PHPT1	5.75e-26	1.93e-21	0.295066
BOLA3	7.39e-26	2.48e-21	0.273706
IGLV6-57	9.58e-26	3.21e-21	1.24474
ZNHIT1	1.31e-25	4.38e-21	0.338162
MRPL43	1.34e-25	4.51e-21	0.255355
EIF2AK4	1.62e-25	5.42e-21	0.273303
NDUFB4	1.75e-25	5.87e-21	0.599512
CXXC5	2.1e-25	7.05e-21	0.277181
CD63	4.39e-25	1.47e-20	0.28012
CCNC	7.89e-25	2.65e-20	0.287397
CALCOCO1	1.63e-24	5.46e-20	0.262077
NDUFA11	3.91e-24	1.31e-19	0.446632
ATP5MC3	3.98e-24	1.33e-19	0.797139
CYC1	4.21e-24	1.41e-19	0.355852
SRSF9	6.03e-24	2.02e-19	0.469553
CDK2AP2	6.29e-24	2.11e-19	0.304104
ATP5F1C	6.76e-24	2.27e-19	0.45685
MRPS15	1.26e-23	4.24e-19	0.281096
DERL1	1.39e-23	4.65e-19	0.457335
GPAA1	1.45e-23	4.87e-19	0.325641
NDUFC1	1.46e-23	4.89e-19	0.32687
NDUFS8	1.67e-23	5.61e-19	0.261317
IGHG1	3.16e-23	1.06e-18	3.22232
TECR	6.41e-23	2.15e-18	0.429699
SEC14L1	7.09e-23	2.38e-18	0.319289
TALDO1	9.28e-23	3.11e-18	0.277176
PSME2	1.1e-22	3.69e-18	0.851262
RARRES3	2.32e-22	7.79e-18	0.310674
ITGB1	3.4e-22	1.14e-17	0.477096
TAP1	3.65e-22	1.23e-17	0.387765
TXNDC17	4.08e-22	1.37e-17	0.360351
DERL2	8.85e-22	2.97e-17	0.363601
NDUFA3	1.01e-21	3.39e-17	0.512899
SRP19	1.12e-21	3.75e-17	0.356864
NDUFB1	1.25e-21	4.19e-17	0.359851
ATP5MC1	1.69e-21	5.65e-17	0.476796
REEP5	2.21e-21	7.4e-17	0.523202
AURKAIP1	2.8e-21	9.38e-17	0.475223
TOR3A	2.9e-21	9.73e-17	0.426671
EIF2S2	4.82e-21	1.62e-16	0.356934
VOPP1	4.93e-21	1.65e-16	0.466531
ANAPC11	5.46e-21	1.83e-16	0.298087
VIM	6.63e-21	2.22e-16	0.840969
IGKC	7.79e-21	2.61e-16	2.7467
CANX	1.07e-20	3.58e-16	0.465954
NDUFAB1	1.62e-20	5.43e-16	0.298251
TMEM59	1.85e-20	6.2e-16	0.634685
EAF2	2.52e-20	8.45e-16	0.56019
ATRAID	2.58e-20	8.64e-16	0.346417
ATP5F1A	4.06e-20	1.36e-15	0.598971
PSMB6	6.44e-20	2.16e-15	0.469068
GNG5	8.8e-20	2.95e-15	0.562305
DAD1	1.09e-19	3.64e-15	0.634941
ATP5PF	1.09e-19	3.65e-15	0.678769
FABP5	1.1e-19	3.68e-15	0.347321
CDV3	1.23e-19	4.14e-15	0.251654
TRAM1	1.33e-19	4.48e-15	0.631543
EDEM1	1.37e-19	4.59e-15	0.288724
ZNF706	2.67e-19	8.95e-15	0.425139
MRPL23	2.9e-19	9.72e-15	0.287842
STT3B	3.64e-19	1.22e-14	0.274367
MINOS1	3.68e-19	1.24e-14	0.29123
MRPL37	3.77e-19	1.26e-14	0.309799
SRP72	6.26e-19	2.1e-14	0.284393
RPS19BP1	1.38e-18	4.62e-14	0.270463
POU2AF1	1.8e-18	6.03e-14	0.552867
MRPL57	2.03e-18	6.81e-14	0.281328
NDUFB10	2.26e-18	7.57e-14	0.26501
NDUFB11	2.84e-18	9.51e-14	0.61136
NOP10	5.38e-18	1.8e-13	0.404436
PIM2	5.64e-18	1.89e-13	0.722242
KRTCAP2	6.89e-18	2.31e-13	0.570472
OS9	1.24e-17	4.14e-13	0.311754
SSR1	1.31e-17	4.38e-13	0.391183
NDUFA2	1.58e-17	5.32e-13	0.283105
NDUFA13	1.63e-17	5.45e-13	0.3922
COX7A2	2.5e-17	8.4e-13	0.776857
GAPDH	3.57e-17	1.2e-12	1.14525
RPS27L	4e-17	1.34e-12	0.41932
DYNLRB1	4.33e-17	1.45e-12	0.300387
ATP5ME	4.38e-17	1.47e-12	0.543949
NDUFV2	4.63e-17	1.55e-12	0.411857
PRELID1	6.42e-17	2.15e-12	0.486395
CUTA	6.98e-17	2.34e-12	0.468143
RNASEH2C	8.04e-17	2.7e-12	0.288958
BST2	1.81e-16	6.06e-12	0.253132
DYNLL1	2.53e-16	8.48e-12	0.416417
ROMO1	3.94e-16	1.32e-11	0.401747
HLA-B	4.71e-16	1.58e-11	0.892006
NDUFA1	5.57e-16	1.87e-11	0.644541
TENT5C	7.22e-16	2.42e-11	0.445769
TMED2	7.6e-16	2.55e-11	0.491518
TMED10	8.71e-16	2.92e-11	0.553677
NDUFA6	1.05e-15	3.52e-11	0.271008
PRDX5	1.72e-15	5.78e-11	0.417865
TMEM256	1.98e-15	6.63e-11	0.291467
BSG	3.38e-15	1.13e-10	0.278029
SSR2	5.3e-15	1.78e-10	0.57717
HSPA5	6.77e-15	2.27e-10	0.819094
PSMD8	7.38e-15	2.48e-10	0.33748
NDUFS5	1.15e-14	3.86e-10	0.359653
PSMB3	1.46e-14	4.89e-10	0.439919
NDUFAF3	1.55e-14	5.18e-10	0.318559
SEL1L3	1.67e-14	5.61e-10	0.316265
IGHG4	2.88e-14	9.65e-10	1.68083
PRDX1	5.04e-14	1.69e-09	0.33346
JPT1	8.4e-14	2.82e-09	0.26211
GSTP1	1.53e-13	5.12e-09	0.534772
ATP5MF	1.7e-13	5.72e-09	0.514558
PLPP5	2.61e-13	8.74e-09	0.259496
COX6B1	5.07e-13	1.7e-08	0.586396
S100A10	5.44e-13	1.83e-08	0.368469
TM9SF2	8.43e-13	2.83e-08	0.303459
OST4	8.86e-13	2.97e-08	0.572813
ATP6V0B	1.72e-12	5.78e-08	0.413921
PSMA6	1.75e-12	5.88e-08	0.306273
ELOB	2.15e-12	7.2e-08	0.489992
MT1X	1.34e-11	4.49e-07	1.23427
IGHG2	1.53e-11	5.14e-07	1.8203
LDHB	1.73e-11	5.8e-07	0.419938
PSAP	1.8e-11	6.03e-07	0.387564
TMBIM6	2.79e-11	9.36e-07	0.505352
RPL36AL	3.19e-11	1.07e-06	0.441746
COX7B	4.31e-11	1.45e-06	0.37243
CYBA	5.05e-11	1.69e-06	0.433963
COX8A	5.84e-11	1.96e-06	0.421617
PEBP1	6.5e-11	2.18e-06	0.39263
ATP5MD	7.86e-11	2.64e-06	0.401731
MIF	1.14e-10	3.81e-06	0.677492
ARF4	1.81e-10	6.09e-06	0.308887
PDIA3	3.13e-10	1.05e-05	0.412585
COX5B	1.32e-09	4.44e-05	0.314665
CALR	1.56e-09	5.24e-05	0.615626
GUK1	1.97e-09	6.62e-05	0.296232
S100A6	2.18e-09	7.33e-05	0.626355
PSMB1	3.01e-09	0.000100887	0.291635
IGKV4-1	4.01e-09	0.000134599	2.37758
TUFM	7.22e-09	0.000242033	0.258791
S100A4	8.44e-09	0.000283079	0.343218
ATP5MPL	1.23e-08	0.000413271	0.35901
COX6A1	2.1e-08	0.000703503	0.521447
MTDH	3.29e-08	0.00110375	0.398066
UQCR10	4.89e-08	0.00163896	0.329855
H2AFZ	7.48e-08	0.00250794	0.52263
ATP5MG	1.66e-07	0.00557232	0.445125
NDUFA4	2.74e-07	0.00919244	0.377333
COX6C	2.87e-07	0.00961279	0.353969
IGHM	4.99e-07	0.016727	0.553683
PELI1	6.72e-07	0.0225386	0.262478
B2M	1.36e-06	0.0457359	0.297341
ISG20	1.42e-06	0.0477662	0.355103
