# Supplementary material for: Single-cell landscape of immunocytes in patients with extrahepatic cholangiocarcinoma
Source: J Transl Med. 2022 May 13;20:210. doi: 10.1186/s12967-022-03424-5 (PMC9103331; doi:10.1186/s12967-022-03424-5)
Supplement: Supplementary file 9 — Additional file 9. Table S7. List of signature genes expressed in myeloid immune cell subclusters, Related to Figure 5. [file 12967_2022_3424_MOESM9_ESM.xlsx]

## Sheet: C1-Mye
Table S7. List of signature genes expressed in myeloid immune cell subclusters, Related to Figure 5
gene	p_val	p_val_adj	avg_logFC
THBS1	6.31555e-181	2.11811e-176	2.38442
EREG	1.98075e-168	6.64303e-164	2.00123
TIMP1	1.97786e-153	6.63334e-149	2.17552
PLAUR	2.15126e-144	7.21489e-140	1.66229
IL1B	1.47245e-141	4.9383e-137	2.33247
SAMSN1	1.32422e-139	4.44117e-135	1.46435
SOD2	9.64078e-139	3.23332e-134	1.52793
NLRP3	3.8e-136	1.27444e-131	1.74141
CXCL2	9.81491e-136	3.29173e-131	1.73646
FTH1	9.76797e-131	3.27598e-126	0.967308
SAT1	2.30459e-127	7.72915e-123	1.07348
PPIF	6.84435e-115	2.29546e-110	1.40225
TREM1	3.74271e-114	1.25523e-109	1.25286
IER3	2.06839e-113	6.93695e-109	1.29537
NFKBIA	3.23819e-112	1.08602e-107	1.15101
G0S2	1.41935e-110	4.7602e-106	1.7786
TNFAIP3	6.71095e-110	2.25072e-105	1.18925
ATP2B1	1.34385e-104	4.507e-100	1.16407
AC015912.3	1.18827e-103	3.98522e-99	1.35863
BTG1	1.76582e-101	5.92222e-97	1.09363
AREG	3.48457e-97	1.16866e-92	1.30406
MMP19	3.55748e-97	1.19311e-92	1.34457
THAP2	6.87061e-97	2.30426e-92	1.14783
PNRC1	2.10944e-96	7.07465e-92	1.02622
BCL2A1	2.2397e-96	7.5115e-92	1.23001
MT2A	8.47139e-95	2.84113e-90	2.33737
ELL2	1.87428e-94	6.28595e-90	0.990692
CCL20	2.46035e-94	8.25153e-90	1.81361
SRGN	1.19028e-91	3.99197e-87	0.72106
CXCL8	1.46492e-90	4.91306e-86	1.44159
CXCL3	8.21657e-90	2.75567e-85	1.66262
ATP1B3	1.9725e-89	6.61535e-85	1.04932
MAP3K8	1.51407e-86	5.07788e-82	0.964692
PHLDA1	4.53927e-84	1.52238e-79	1.16806
RILPL2	1.03264e-82	3.46327e-78	1.02845
SLC2A3	1.77791e-81	5.96276e-77	0.929006
NAMPT	1.29083e-79	4.32919e-75	0.782278
CD300E	1.5679e-78	5.25842e-74	0.994684
EHD1	3.4305e-78	1.15052e-73	0.906501
C5AR1	4.8197e-76	1.61643e-71	0.917351
PNP	7.7581e-76	2.60191e-71	0.976223
UPP1	1.47364e-75	4.94229e-71	0.882581
GK	7.81389e-75	2.62062e-70	0.856831
BASP1	1.9132e-74	6.41648e-70	1.02873
EIF1	8.69467e-74	2.91602e-69	0.490442
OLR1	9.18272e-74	3.0797e-69	0.992546
SLC11A1	1.55865e-72	5.22741e-68	0.899258
MT1E	4.55102e-72	1.52632e-67	1.71728
ANPEP	2.94664e-71	9.88246e-67	0.952759
ITGAX	9.99428e-71	3.35188e-66	0.923567
ETS2	6.51164e-70	2.18388e-65	0.802705
GABARAPL1	1.21709e-69	4.08186e-65	0.87982
DNAAF1	1.52794e-69	5.12442e-65	0.922284
ICAM1	1.92348e-69	6.45095e-65	0.955383
MT1X	2.18449e-69	7.32633e-65	1.93579
KDM6B	9.5398e-69	3.19946e-64	0.87559
RPS16	4.73299e-68	1.58735e-63	0.540401
AQP9	9.57511e-67	3.2113e-62	0.77939
ATP13A3	3.15429e-66	1.05789e-61	0.846884
SYAP1	2.4134e-65	8.09405e-61	0.811971
CDKN1A	4.03748e-65	1.35409e-60	0.820485
SLC25A37	5.68506e-65	1.90666e-60	0.815952
FOSL2	1.90105e-64	6.37575e-60	0.77562
PDE4A	1.62449e-63	5.44823e-59	0.802534
SLC7A5	2.55978e-63	8.58499e-59	0.695067
SERPINB2	4.04436e-63	1.3564e-58	1.16704
FLNA	8.75077e-63	2.93483e-58	0.824286
SERPINB9	1.73631e-62	5.82324e-58	0.777131
PPP1R15A	2.19786e-62	7.37117e-58	0.810167
SELENOK	3.23544e-62	1.0851e-57	0.936324
CREM	5.15656e-62	1.72941e-57	0.738684
RGCC	2.11379e-61	7.08923e-57	0.984411
APOBEC3A	6.05938e-61	2.0322e-56	1.05397
CTSL	9.02587e-61	3.0271e-56	0.666796
MT1G	1.13e-59	3.78979e-55	1.93986
IRAK2	1.1223e-58	3.76398e-54	0.62934
VEGFA	7.90528e-58	2.65127e-53	0.879216
CD44	2.30221e-56	7.72114e-52	0.712159
TFRC	2.01335e-55	6.75237e-51	0.809579
IL1RN	5.06983e-55	1.70032e-50	1.15791
CRADD	1.98612e-54	6.66106e-50	0.644427
MAT2A	4.01687e-54	1.34718e-49	0.757025
TRMT6	2.53211e-53	8.4922e-49	0.746114
LITAF	2.84847e-53	9.55319e-49	0.649087
PDE4B	3.74696e-53	1.25666e-48	0.708199
THBD	3.83016e-53	1.28456e-48	0.819078
CHSY1	2.81275e-52	9.4334e-48	0.641971
MT1F	6.58469e-51	2.20837e-46	1.36608
FCAR	1.03452e-49	3.46958e-45	0.613628
HIF1A	1.08282e-49	3.63155e-45	0.725394
ACSL1	1.26937e-49	4.25722e-45	0.708751
PTGS2	1.42666e-49	4.78472e-45	0.821579
EMD	7.06598e-49	2.36979e-44	0.640732
HBEGF	4.06078e-48	1.36191e-43	0.683634
PNPLA8	1.68969e-47	5.6669e-43	0.628028
HLA-B	2.21675e-47	7.43453e-43	0.456806
METRNL	2.91758e-47	9.78499e-43	0.651767
LCP2	4.03228e-47	1.35235e-42	0.621711
CEBPB	5.0599e-47	1.69699e-42	0.609451
NFKB1	5.78975e-47	1.94177e-42	0.79432
MXD1	9.8892e-47	3.31664e-42	0.633718
CHMP1B	2.65231e-46	8.89533e-42	0.775506
RNF144B	3.90645e-46	1.31014e-41	0.672097
YBX3	1.17618e-45	3.94468e-41	0.698092
IL1RAP	3.89158e-45	1.30516e-40	0.587968
PDE4D	6.19464e-45	2.07756e-40	0.622403
NINJ1	8.98904e-45	3.01474e-40	0.763123
RNF19B	1.44992e-44	4.86274e-40	0.760874
AC245128.3	2.26774e-44	7.60556e-40	0.579615
RAB20	3.13895e-44	1.05274e-39	0.619436
PPP1CB	3.84272e-44	1.28877e-39	0.594362
MCEMP1	8.23473e-43	2.76176e-38	0.673795
TPT1	2.03938e-42	6.83968e-38	0.345576
FCER1G	8.26558e-42	2.77211e-37	0.440282
FPR1	4.01477e-41	1.34647e-36	0.528742
GADD45B	4.51e-41	1.51256e-36	0.632328
TPM4	1.82108e-39	6.10753e-35	0.691698
SLA	2.81629e-39	9.44528e-35	0.533711
LDLR	6.43735e-39	2.15896e-34	0.514432
MAFF	7.20623e-39	2.41683e-34	0.554951
PELI1	1.30705e-38	4.38357e-34	0.664526
DUSP2	3.10373e-38	1.04093e-33	0.754585
CD55	3.94984e-38	1.3247e-33	0.650957
MAP2K1	1.6801e-37	5.63473e-33	0.567665
LPCAT1	1.69315e-37	5.67848e-33	0.537296
EZR	2.98251e-37	1.00027e-32	0.362367
CTNNB1	4.04103e-37	1.35528e-32	0.53994
PIM3	6.56358e-37	2.20129e-32	0.724574
PFKFB3	1.20681e-36	4.04741e-32	0.572564
MPHOSPH6	1.31416e-36	4.40744e-32	0.512123
GPCPD1	1.46964e-36	4.92887e-32	0.612897
SH3BP5	1.67248e-36	5.60915e-32	0.568507
EMP1	3.03719e-36	1.01861e-31	0.64073
NFKB2	9.64616e-36	3.23513e-31	0.503884
B4GALT5	1.24763e-35	4.1843e-31	0.487915
INSIG1	1.82351e-35	6.11569e-31	0.67776
PLK3	2.55208e-35	8.55915e-31	0.526235
SDC4	2.56001e-35	8.58577e-31	0.499695
IL1R2	3.25213e-35	1.0907e-30	0.653323
ZC3H12A	5.02907e-35	1.68665e-30	0.527619
CLEC4E	9.72018e-35	3.25996e-30	0.503291
IRAK3	1.53022e-34	5.13205e-30	0.490474
RPS9	1.53045e-34	5.13282e-30	0.351901
CCRL2	1.98623e-34	6.66141e-30	0.492603
VPS37B	2.297e-34	7.70368e-30	0.48597
MCL1	1.11887e-33	3.75248e-29	0.453
DNTTIP2	1.64056e-33	5.5021e-29	0.540097
MIR22HG	4.26397e-33	1.43005e-28	0.485751
TNFRSF1B	1.81209e-32	6.07738e-28	0.47972
ZBTB43	2.0273e-32	6.79917e-28	0.538777
SLC43A2	2.08137e-32	6.98049e-28	0.50722
DNMBP	2.52888e-32	8.48135e-28	0.363602
ADM	3.53738e-32	1.18637e-27	0.544889
SPAG9	4.3802e-32	1.46903e-27	0.4709
SPHK1	1.71326e-31	5.74593e-27	0.5393
RIPK2	9.65407e-31	3.23778e-26	0.517012
PAPSS2	1.2145e-30	4.07319e-26	0.524069
VCAN	1.58746e-30	5.32402e-26	0.433398
CHD1	2.0512e-30	6.87931e-26	0.511798
BCL3	2.42786e-30	8.14254e-26	0.472159
RUNX1	3.29108e-30	1.10376e-25	0.460687
IVNS1ABP	3.73099e-30	1.2513e-25	0.423486
STX11	6.53238e-30	2.19083e-25	0.489471
ANXA5	1.51361e-29	5.07633e-25	0.393566
AMPD2	1.91655e-29	6.42771e-25	0.469868
RASGEF1B	2.62052e-29	8.78869e-25	0.490271
CHMP4B	1.0857e-28	3.64121e-24	0.475074
GPAT4	1.31748e-28	4.41855e-24	0.43981
DSE	1.53216e-28	5.13857e-24	0.48185
C15orf48	2.23733e-28	7.50354e-24	0.835121
IRS2	2.70721e-28	9.07943e-24	0.422556
JARID2	5.35152e-28	1.79479e-23	0.545243
REL	1.21626e-27	4.07909e-23	0.432653
GNA15	2.66958e-27	8.95325e-23	0.364836
WTAP	5.83871e-27	1.95819e-22	0.478569
NEAT1	6.49562e-27	2.1785e-22	0.371848
VAPA	7.70754e-27	2.58496e-22	0.419511
JOSD1	1.82863e-26	6.13286e-22	0.438343
EPB41L3	2.57865e-26	8.64827e-22	0.426422
CD63	3.63449e-26	1.21893e-21	0.294139
B3GNT5	6.40947e-26	2.14961e-21	0.495827
LAPTM5	1.44889e-25	4.85928e-21	0.305648
NDEL1	1.73246e-25	5.81032e-21	0.447412
NDRG1	1.88729e-25	6.32959e-21	0.44995
EMP3	2.94639e-25	9.88159e-21	0.369633
FCN1	3.09286e-25	1.03728e-20	0.375686
ACSL3	3.13391e-25	1.05105e-20	0.483512
OXSR1	3.78605e-25	1.26976e-20	0.483561
FURIN	5.29807e-25	1.77687e-20	0.421223
RELB	5.43424e-25	1.82254e-20	0.430841
PTGER2	6.68522e-25	2.24209e-20	0.389385
ZFYVE16	8.40147e-25	2.81769e-20	0.480212
ARL4A	1.2654e-24	4.24389e-20	0.389719
ANXA1	2.32583e-24	7.80035e-20	0.460796
TLR2	2.70572e-24	9.07443e-20	0.420095
TGIF1	5.67208e-24	1.9023e-19	0.461657
ITGA5	7.13695e-24	2.39359e-19	0.450196
SIPA1L1	7.24504e-24	2.42984e-19	0.443947
KYNU	8.46609e-24	2.83936e-19	0.414393
H3F3B	1.0329e-23	3.46413e-19	0.301401
ZEB2	1.1381e-23	3.81695e-19	0.401958
EIF1B	1.81449e-23	6.08545e-19	0.525465
CCNH	4.06792e-23	1.3643e-18	0.396715
UBAP1	5.47848e-23	1.83737e-18	0.417776
CCL4	6.62394e-23	2.22154e-18	0.567138
OSM	1.30435e-22	4.37454e-18	0.385261
SNX9	1.46572e-22	4.91574e-18	0.448003
PLSCR1	1.86253e-22	6.24654e-18	0.318423
NFKBIZ	2.46424e-22	8.26458e-18	0.434378
PTK2B	3.46552e-22	1.16226e-17	0.415868
ETF1	3.56027e-22	1.19404e-17	0.361762
MT-CO3	3.87312e-22	1.29897e-17	0.283479
JMJD6	5.89648e-22	1.97756e-17	0.382529
CYCS	5.89945e-22	1.97856e-17	0.428158
TMEM120A	6.37082e-22	2.13664e-17	0.302122
FPR2	6.81e-22	2.28394e-17	0.459582
RYBP	1.06675e-21	3.57768e-17	0.391203
CFD	1.1428e-21	3.83272e-17	0.27168
CDC37	1.22567e-21	4.11064e-17	0.41201
TWISTNB	1.33199e-21	4.46723e-17	0.662892
ADGRE5	1.9526e-21	6.54863e-17	0.494656
RAB31	2.16441e-21	7.25901e-17	0.311342
ASPH	2.44997e-21	8.21671e-17	0.509057
CSRNP1	2.56218e-21	8.59303e-17	0.360617
DDX3X	2.9745e-21	9.97587e-17	0.39929
GSTO1	8.49882e-21	2.85034e-16	0.356648
PRNP	1.13821e-20	3.81732e-16	0.443821
GLUL	1.25663e-20	4.21449e-16	0.316405
TUBB4B	1.68109e-20	5.63805e-16	0.409444
SDCBP	2.05253e-20	6.88378e-16	0.254847
FOSB	2.31801e-20	7.77413e-16	0.359549
DENND5A	2.45015e-20	8.21731e-16	0.361604
MIR4435-2HG	3.09904e-20	1.03936e-15	0.510597
UBC	3.44024e-20	1.15379e-15	0.50464
CFLAR	3.6476e-20	1.22333e-15	0.380032
S100A9	5.63607e-20	1.89023e-15	0.362757
RHBDD2	6.11357e-20	2.05037e-15	0.351232
IL4R	6.85819e-20	2.3001e-15	0.336897
HGSNAT	7.02544e-20	2.35619e-15	0.362805
NFE2L2	7.42639e-20	2.49066e-15	0.334392
ZFAND5	8.09283e-20	2.71417e-15	0.338626
VIM	8.45081e-20	2.83423e-15	0.32225
PTPN1	1.1379e-19	3.81628e-15	0.329601
MAP1LC3B	1.17065e-19	3.92612e-15	0.300015
MAFB	1.93469e-19	6.48857e-15	0.375204
PFDN5	2.50245e-19	8.39273e-15	0.256934
ATP1A1	2.94369e-19	9.87254e-15	0.289703
MYO9B	3.09851e-19	1.03918e-14	0.378845
GRASP	3.84809e-19	1.29057e-14	0.312546
XIST	8.01043e-19	2.68654e-14	0.350201
TYMP	8.91949e-19	2.99142e-14	0.318817
PPP1R15B	1.44198e-18	4.83611e-14	0.371189
KCTD20	1.65153e-18	5.53891e-14	0.352635
TET2	1.73503e-18	5.81895e-14	0.351923
ACOT9	2.27467e-18	7.62879e-14	0.359768
XBP1	2.45412e-18	8.23062e-14	0.295994
SERTAD1	2.50759e-18	8.40995e-14	0.405892
TOP1	4.60174e-18	1.54333e-13	0.309813
EAF1	4.84641e-18	1.62539e-13	0.331775
BNIP3L	7.62186e-18	2.55622e-13	0.520873
JUND	9.1655e-18	3.07393e-13	0.296796
ZNF267	1.07438e-17	3.60326e-13	0.299735
TP53INP2	1.09465e-17	3.67124e-13	0.329036
FAM107B	1.14489e-17	3.83975e-13	0.385338
TOM1	1.85797e-17	6.23125e-13	0.388083
RBKS	2.87041e-17	9.62677e-13	0.400553
GRINA	3.45881e-17	1.16002e-12	0.306844
NFAT5	6.7181e-17	2.25312e-12	0.285197
CYTOR	7.36993e-17	2.47173e-12	0.355031
MYO1G	8.10247e-17	2.71741e-12	0.296899
ADGRE2	1.18529e-16	3.97523e-12	0.327413
IRAK1	1.24515e-16	4.176e-12	0.354105
SAR1A	1.53326e-16	5.14223e-12	0.328727
POR	2.89133e-16	9.69693e-12	0.282309
EMILIN2	7.15422e-16	2.39938e-11	0.251305
LMNA	1.00853e-15	3.38241e-11	0.511946
CSNK1D	1.55928e-15	5.22951e-11	0.347755
PLEK	1.64797e-15	5.52697e-11	0.406188
ELF1	3.01378e-15	1.01076e-10	0.31427
GUK1	3.69562e-15	1.23944e-10	0.30562
HCST	3.7262e-15	1.24969e-10	0.290692
FOXO3	4.74191e-15	1.59034e-10	0.376128
DNAJB1	7.42163e-15	2.48907e-10	0.830468
B4GALT1	9.18075e-15	3.07904e-10	0.279641
BIRC3	1.08059e-14	3.62409e-10	0.291715
PHLDA2	3.7436e-14	1.25553e-09	0.310079
ABCA1	3.7465e-14	1.2565e-09	0.342881
PHACTR1	4.27051e-14	1.43224e-09	0.298748
FNDC3B	5.41463e-14	1.81596e-09	0.257678
PHC2	6.1052e-14	2.04756e-09	0.290593
MARCKS	6.44749e-14	2.16236e-09	0.310636
PER1	8.6648e-14	2.906e-09	0.253204
SERPINB1	9.03738e-14	3.03096e-09	0.314445
CD99	9.38541e-14	3.14768e-09	0.253801
BZW1	2.60026e-13	8.72076e-09	0.287088
EIF4A3	2.61104e-13	8.7569e-09	0.419232
SNHG15	2.61839e-13	8.78157e-09	0.326319
S100A10	4.18747e-13	1.40439e-08	0.289472
SKIL	7.17364e-13	2.4059e-08	0.288742
DENND3	7.6259e-13	2.55757e-08	0.262584
CCL3	1.04184e-12	3.49412e-08	0.342904
CD52	1.07236e-12	3.5965e-08	0.250087
AGO2	1.23116e-12	4.12906e-08	0.323718
RNF145	2.28577e-12	7.66603e-08	0.329343
MAPKAPK2	2.40511e-12	8.06627e-08	0.291552
DNAJA1	2.52705e-12	8.47523e-08	0.317732
EIF4E	3.99831e-12	1.34095e-07	0.339173
TUBB6	7.04015e-12	2.36113e-07	0.256075
ARHGDIA	1.56489e-11	5.24834e-07	0.264396
WARS	1.62557e-11	5.45184e-07	0.271826
TNIP1	2.27804e-11	7.64008e-07	0.319712
CCL3L1	2.47038e-11	8.28516e-07	0.403959
PLIN2	2.56017e-11	8.5863e-07	0.380447
CEBPD	6.06811e-11	2.03512e-06	0.278663
JMJD1C	3.90202e-10	1.30866e-05	0.2972
MYADM	3.45173e-09	0.000115764	0.28013
AFF4	1.55996e-08	0.000523181	0.270197
USP36	2.80879e-08	0.000942012	0.275497
HMOX1	1.19221e-07	0.00399842	0.786995

## Sheet: C2-Mye
gene	p_val	p_val_adj	avg_logFC
S100A8	1.27223e-93	4.26681e-89	1.56705
S100A6	1.5431e-93	5.17525e-89	1.06117
RPS13	1.98471e-64	6.65632e-60	0.714522
RPL39	5.482e-59	1.83855e-54	0.696725
FAU	3.9621e-48	1.32881e-43	0.595193
ATP5F1E	4.41046e-45	1.47918e-40	0.650935
S100A4	3.50027e-44	1.17392e-39	0.732859
CSTA	2.2835e-41	7.65841e-37	1.11244
GABARAP	2.38785e-41	8.00836e-37	0.778631
H3F3A	1.47343e-37	4.94158e-33	0.700712
S100A12	1.30921e-34	4.39081e-30	0.973382
LYZ	1.27537e-29	4.27734e-25	0.496993
RPL30	5.22336e-26	1.75181e-21	0.380732
SH3BGRL3	2.17567e-25	7.29678e-21	0.504927
ATP5MC2	1.74619e-22	5.85636e-18	0.646707
MT-CO2	4.13166e-20	1.38568e-15	0.396971
FOS	7.80492e-20	2.61761e-15	0.394697
IER2	9.56474e-20	3.20782e-15	0.925424
AIF1	1.77487e-17	5.95254e-13	0.641142
TMA7	4.10784e-17	1.37769e-12	0.78447
S100A11	4.56651e-17	1.53152e-12	0.556883
RPL34	8.83347e-17	2.96257e-12	0.326488
ATP2B1-AS1	1.11247e-16	3.731e-12	0.91832
IFITM2	1.44244e-16	4.83765e-12	1.02448
LST1	1.52147e-16	5.10271e-12	0.689847
MNDA	1.08144e-15	3.62694e-11	0.850848
RPL11	1.45883e-15	4.89264e-11	0.286296
MT-ND1	6.98776e-15	2.34356e-10	0.41694
FCER1G	1.33746e-14	4.48558e-10	0.422359
RPS7	9.56697e-14	3.20857e-09	0.3393
MT-ND2	7.30325e-12	2.44937e-07	0.429458
RPS24	9.11663e-12	3.05754e-07	0.254686
ARPC3	4.86174e-10	1.63053e-05	0.47107
SERF2	6.44512e-10	2.16156e-05	0.339563
MT-ND4	7.41356e-10	2.48636e-05	0.345537
CTSS	1.33444e-09	4.47544e-05	0.426725
SERP1	1.42123e-09	4.76654e-05	0.564334
RPL6	1.89566e-09	6.35767e-05	0.335592
TYROBP	2.62389e-09	8.79999e-05	0.254788
COX4I1	7.25751e-09	0.000243402	0.384328
ELOB	2.86913e-08	0.000962247	0.711274
RBP7	2.88831e-08	0.000968683	1.02267
S100A10	2.96168e-08	0.000993289	0.338146
MYL6	3.49732e-08	0.00117293	0.350234
IFI30	1.18292e-07	0.00396728	0.678388
PTEN	2.26657e-07	0.00760163	0.25488
EGR1	4.01559e-07	0.0134675	0.705847
GNB1	8.18297e-07	0.027444	0.276736
TSPO	1.07098e-06	0.0359185	0.504502

## Sheet: C3-Mye
gene	p_val	p_val_adj	avg_logFC
PPBP	1.88278e-73	6.31448e-69	0.976202
POU2F2	1.0666e-55	3.57716e-51	0.733917
ASGR1	1.19247e-44	3.99931e-40	0.614281
LYZ	1.03261e-43	3.46317e-39	0.587711
IER2	1.37686e-43	4.61772e-39	0.695251
FOS	5.23314e-41	1.75509e-36	0.581835
NUP214	1.0541e-40	3.53523e-36	0.590208
TMEM176A	2.83189e-40	9.4976e-36	0.629538
ZNF467	2.8373e-40	9.51572e-36	0.54237
S100A4	4.02e-40	1.34823e-35	0.578934
EGR2	9.00515e-40	3.02015e-35	0.473598
MNDA	4.35762e-39	1.46146e-34	0.563606
S100A9	1.34472e-38	4.50992e-34	0.810603
LGALS2	2.41565e-38	8.10162e-34	0.642104
LIMD2	2.3688e-37	7.94449e-33	0.627928
SULT1A1	2.48385e-37	8.33033e-33	0.611508
DOK2	2.74853e-37	9.21801e-33	0.615446
GLRX	4.26883e-37	1.43168e-32	0.533872
ANKRD13D	9.61381e-36	3.22428e-31	0.367462
JUNB	1.66074e-35	5.56979e-31	0.546567
AC007952.4	5.37642e-35	1.80314e-30	0.583177
PLEKHO1	7.08315e-35	2.37555e-30	0.528999
EGR1	4.08082e-34	1.36862e-29	0.540956
CD48	1.67908e-33	5.6313e-29	0.541498
SH3BGRL3	2.45908e-33	8.24727e-29	0.411034
CORO1A	7.51998e-33	2.52205e-28	0.515302
VSIR	3.20649e-32	1.07539e-27	0.536214
RGS19	4.97759e-32	1.66939e-27	0.488086
IL17RA	4.98906e-32	1.67323e-27	0.517976
MYO1F	5.60341e-32	1.87927e-27	0.568259
RAB32	6.40824e-32	2.1492e-27	0.445648
RPL26	1.46196e-31	4.90313e-27	0.383444
SPI1	1.83227e-31	6.14506e-27	0.501933
NDUFB1	1.84032e-31	6.17207e-27	0.42871
GIMAP1	2.54439e-31	8.53338e-27	0.370436
LGALS1	6.39511e-31	2.14479e-26	0.533371
TMEM176B	9.19284e-31	3.08309e-26	0.50926
CSK	1.33492e-30	4.47705e-26	0.469526
FYB1	4.29627e-30	1.44088e-25	0.413769
TKT	8.30547e-30	2.78549e-25	0.529563
NCF1	1.98596e-29	6.6605e-25	0.583329
TSPO	5.24414e-29	1.75878e-24	0.464947
NRGN	5.731e-29	1.92206e-24	0.552657
CD52	6.33717e-29	2.12536e-24	0.588795
PTPN6	1.08524e-28	3.63966e-24	0.498645
ARPC1B	3.96492e-28	1.32975e-23	0.402264
TXNIP	4.07124e-28	1.36541e-23	0.305996
NCF2	4.41058e-28	1.47922e-23	0.513018
OSCAR	4.94824e-28	1.65954e-23	0.44157
ATP5MPL	2.2534e-27	7.55746e-23	0.435249
CD14	2.48683e-27	8.34033e-23	0.483818
FGR	3.24372e-27	1.08788e-22	0.49109
ATP2B1-AS1	5.8928e-27	1.97633e-22	0.456349
AGO4	6.29437e-27	2.11101e-22	0.379848
CD36	6.5601e-27	2.20013e-22	0.395572
TNFAIP2	1.52117e-26	5.10171e-22	0.538592
SAMHD1	1.76279e-26	5.91204e-22	0.42521
TNFSF10	2.57836e-26	8.64731e-22	0.407712
LRP1	5.51788e-26	1.85059e-21	0.488518
LYST	5.65162e-26	1.89544e-21	0.366875
FCN1	5.65551e-26	1.89674e-21	0.490535
TXNDC17	7.07004e-26	2.37115e-21	0.353508
AGTRAP	3.73091e-25	1.25127e-20	0.402789
TRAPPC5	4.30006e-25	1.44216e-20	0.373655
PRELID1	4.47041e-25	1.49929e-20	0.439418
MAP3K1	4.60695e-25	1.54508e-20	0.33834
GIMAP7	5.51684e-25	1.85024e-20	0.295435
PYCARD	8.64242e-25	2.8985e-20	0.361531
PRAM1	1.0226e-24	3.42959e-20	0.408126
NLRP1	2.39493e-24	8.03211e-20	0.381011
BRI3	2.7415e-24	9.19444e-20	0.378181
PTP4A2	3.46158e-24	1.16095e-19	0.422621
LTA4H	4.38212e-24	1.46967e-19	0.424032
LMO2	8.77732e-24	2.94374e-19	0.335175
GNAI2	2.00258e-23	6.71624e-19	0.418587
BTG2	2.03619e-23	6.82897e-19	0.366266
RPS14	2.54357e-23	8.53064e-19	0.276815
OGFRL1	3.18671e-23	1.06876e-18	0.352913
BX284668.5	3.25558e-23	1.09186e-18	0.322434
TYROBP	3.66652e-23	1.22968e-18	0.314006
MSRB1	3.77695e-23	1.26671e-18	0.375364
CSF3R	4.20816e-23	1.41133e-18	0.416193
RHOG	7.83744e-23	2.62852e-18	0.349978
PPP1R9B	7.85991e-23	2.63606e-18	0.328759
SLC7A7	1.7449e-22	5.85205e-18	0.469561
S100A6	1.85713e-22	6.22845e-18	0.30459
S100A8	6.29443e-22	2.11103e-17	0.26359
BLVRA	6.72637e-22	2.25589e-17	0.350238
LAMTOR1	8.79819e-22	2.95074e-17	0.37947
MAP3K3	1.16596e-21	3.91038e-17	0.321109
CTSS	1.19366e-21	4.00329e-17	0.376529
DGKZ	1.37361e-21	4.6068e-17	0.384004
RPL35A	1.54367e-21	5.17716e-17	0.267114
RAB5IF	2.02725e-21	6.799e-17	0.330831
GMFG	2.62197e-21	8.79356e-17	0.369948
PLXNB2	3.45293e-21	1.15804e-16	0.393508
NBPF19	4.27685e-21	1.43437e-16	0.338124
ZDHHC7	4.38102e-21	1.46931e-16	0.360241
AHNAK	4.72539e-21	1.5848e-16	0.461084
YPEL3	4.87241e-21	1.63411e-16	0.325634
RNASEK	7.73929e-21	2.5956e-16	0.288446
ARAP1	9.01391e-21	3.02309e-16	0.373892
ADCY7	9.35572e-21	3.13772e-16	0.30398
LILRA2	1.0865e-20	3.6439e-16	0.426664
STX10	1.19723e-20	4.01526e-16	0.374251
C4orf48	1.43427e-20	4.81025e-16	0.305425
PXN	1.60014e-20	5.36656e-16	0.352738
SH3BP2	4.67798e-20	1.5689e-15	0.390824
BLVRB	5.31661e-20	1.78308e-15	0.36661
ARHGAP30	6.31458e-20	2.11778e-15	0.348302
AP1S2	9.04845e-20	3.03467e-15	0.345764
CASP1	1.11169e-19	3.72839e-15	0.360623
KCTD12	1.12669e-19	3.77869e-15	0.298783
RPL17	1.27114e-19	4.26316e-15	0.406265
CDC42EP3	1.37043e-19	4.59614e-15	0.336958
CD1D	1.57639e-19	5.2869e-15	0.310119
FAM110A	1.98198e-19	6.64715e-15	0.373077
CSTA	2.01313e-19	6.75163e-15	0.284469
FMNL1	2.43956e-19	8.18179e-15	0.405023
TUBA1A	2.66854e-19	8.94976e-15	0.312102
EVI2B	2.89679e-19	9.71527e-15	0.310387
UQCR10	3.03195e-19	1.01685e-14	0.261755
PECAM1	3.67299e-19	1.23185e-14	0.376427
TMEM256	4.65262e-19	1.5604e-14	0.338715
CCNY	4.93039e-19	1.65356e-14	0.398005
LYL1	5.50809e-19	1.8473e-14	0.314938
PLAC8	5.65419e-19	1.8963e-14	0.300076
ALDOA	7.73247e-19	2.59332e-14	0.393822
COPS9	1.08115e-18	3.62595e-14	0.337644
PSTPIP1	1.10909e-18	3.71968e-14	0.366559
MPEG1	1.27237e-18	4.26728e-14	0.308702
TWF2	1.28217e-18	4.30014e-14	0.29554
FBXL5	1.59571e-18	5.3517e-14	0.322819
RPS17	2.06827e-18	6.93657e-14	0.46218
CDKN2D	2.13684e-18	7.16652e-14	0.296749
TALDO1	2.34315e-18	7.85847e-14	0.338292
ZNF106	2.75638e-18	9.24433e-14	0.261547
MINOS1	3.18443e-18	1.068e-13	0.327246
IRF1	3.20566e-18	1.07512e-13	0.308727
LRRC25	3.20828e-18	1.07599e-13	0.321018
CLEC12A	3.67633e-18	1.23297e-13	0.37131
ZYX	3.67745e-18	1.23334e-13	0.414047
KCNK6	4.0385e-18	1.35443e-13	0.303014
ZFP36L1	4.05378e-18	1.35956e-13	0.445881
SIRPB1	5.57597e-18	1.87007e-13	0.34072
PFDN5	6.00393e-18	2.0136e-13	0.301181
SMARCD3	7.4795e-18	2.50847e-13	0.308819
PRKCB	7.66199e-18	2.56968e-13	0.30087
CPPED1	8.89057e-18	2.98172e-13	0.284331
PDLIM2	9.09283e-18	3.04955e-13	0.278844
CARD16	9.12365e-18	3.05989e-13	0.264386
CFP	9.84274e-18	3.30106e-13	0.361837
RXRA	1.59917e-17	5.36329e-13	0.294623
ASGR2	2.21664e-17	7.43418e-13	0.313595
CD33	2.25813e-17	7.5733e-13	0.326698
LAT2	3.13784e-17	1.05237e-12	0.289688
BIN2	3.35365e-17	1.12475e-12	0.286163
NRROS	4.6541e-17	1.56089e-12	0.318806
LSP1	5.13141e-17	1.72097e-12	0.259151
CCDC85B	8.4175e-17	2.82306e-12	0.337064
COTL1	1.006e-16	3.37392e-12	0.254456
MRPS34	1.28955e-16	4.3249e-12	0.36448
OAZ1	1.39336e-16	4.67306e-12	0.257903
LY86	1.4582e-16	4.89051e-12	0.346984
NOTCH2	1.52161e-16	5.10319e-12	0.332415
KLF2	1.72905e-16	5.79888e-12	0.263201
IL10RA	1.75379e-16	5.88187e-12	0.336063
CFD	1.86185e-16	6.24426e-12	0.387275
IFI30	2.04064e-16	6.84389e-12	0.307742
IMPDH1	2.26545e-16	7.59788e-12	0.251104
PRKCD	2.47964e-16	8.31621e-12	0.313931
MGST1	2.56586e-16	8.60539e-12	0.263335
STK38	2.60499e-16	8.73663e-12	0.302056
HSBP1	4.00402e-16	1.34287e-11	0.295683
NDUFAB1	4.47789e-16	1.5018e-11	0.25947
WASF2	4.57519e-16	1.53443e-11	0.299027
COX4I1	5.23113e-16	1.75442e-11	0.267148
CLEC7A	5.94186e-16	1.99278e-11	0.340162
JOSD2	6.13698e-16	2.05822e-11	0.277847
GAS7	6.44443e-16	2.16133e-11	0.318795
SYF2	7.74199e-16	2.59651e-11	0.325097
JAML	8.38968e-16	2.81373e-11	0.31371
TRIM8	8.41698e-16	2.82289e-11	0.299237
SF3B5	8.54989e-16	2.86746e-11	0.282697
ARL6IP4	1.00738e-15	3.37855e-11	0.313613
POLR1D	1.12073e-15	3.75872e-11	0.268744
TESC	1.16899e-15	3.92054e-11	0.279746
CRTAP	1.2565e-15	4.21405e-11	0.274174
MRPL23	1.68394e-15	5.64761e-11	0.348462
LILRB2	1.68541e-15	5.65252e-11	0.286858
RPS10	1.94593e-15	6.52625e-11	0.30908
VTI1B	1.96419e-15	6.5875e-11	0.296739
ITGB2	2.36865e-15	7.94399e-11	0.340802
C19orf38	2.87892e-15	9.65531e-11	0.381212
CAPNS1	2.88424e-15	9.67317e-11	0.290319
TPGS1	3.14194e-15	1.05374e-10	0.355474
VCAN	3.14574e-15	1.05502e-10	0.256766
NACC2	3.53196e-15	1.18455e-10	0.293313
GTF2I	3.53756e-15	1.18643e-10	0.332657
NRG1	3.63575e-15	1.21936e-10	0.335122
SPG21	4.36688e-15	1.46456e-10	0.256139
NAIP	4.45231e-15	1.49322e-10	0.32608
MRPL20	5.34888e-15	1.79391e-10	0.27599
TIMP2	6.26918e-15	2.10256e-10	0.281106
IMP3	7.14275e-15	2.39554e-10	0.279399
EFHD2	7.97092e-15	2.67329e-10	0.291049
ZFAS1	9.92172e-15	3.32755e-10	0.314802
NFAM1	1.00192e-14	3.36025e-10	0.313973
PSMB8	1.15358e-14	3.86888e-10	0.258626
HLA-B	1.16224e-14	3.89791e-10	0.251073
EIF2S2	1.20852e-14	4.05313e-10	0.279602
PGLS	1.21216e-14	4.06534e-10	0.257757
RPL36A	1.33909e-14	4.49105e-10	0.300573
XIST	1.72043e-14	5.76998e-10	0.304944
LILRB1	1.86212e-14	6.24518e-10	0.338545
GPSM3	1.91066e-14	6.40797e-10	0.26053
PNKD	2.33272e-14	7.82346e-10	0.365657
UBXN11	2.55984e-14	8.5852e-10	0.344847
CDA	2.9919e-14	1.00343e-09	0.28685
ARHGAP9	3.26193e-14	1.09399e-09	0.259744
VAMP8	3.95788e-14	1.3274e-09	0.280461
DOK3	4.46263e-14	1.49668e-09	0.268355
MRPL33	4.5513e-14	1.52642e-09	0.29057
EIF3M	5.30675e-14	1.77978e-09	0.268719
NAGK	5.93741e-14	1.99129e-09	0.263167
PSMB8-AS1	5.98816e-14	2.00831e-09	0.27041
HACD4	6.03207e-14	2.02303e-09	0.300802
COX5B	6.05127e-14	2.02948e-09	0.296046
EIF3F	7.83817e-14	2.62877e-09	0.268177
YWHAB	8.85944e-14	2.97128e-09	0.294819
TMEM219	9.36837e-14	3.14196e-09	0.283132
ATG16L2	9.64902e-14	3.23609e-09	0.329742
NAAA	1.04163e-13	3.49341e-09	0.274655
PPP1R18	1.09273e-13	3.66481e-09	0.32561
APOBR	1.10422e-13	3.70335e-09	0.286138
EIF4EBP1	1.16933e-13	3.9217e-09	0.276177
RAC2	1.24551e-13	4.17719e-09	0.262017
CTDSP2	1.36581e-13	4.58065e-09	0.310829
GRK2	1.57554e-13	5.28403e-09	0.313823
BRK1	1.8967e-13	6.36116e-09	0.25936
SYK	2.79177e-13	9.36305e-09	0.292104
JTB	3.28084e-13	1.10033e-08	0.254649
ZNF524	1.01608e-12	3.40774e-08	0.309457
MTIF3	1.02071e-12	3.42324e-08	0.291165
CALHM6	1.06404e-12	3.56858e-08	0.313302
RNF166	1.25263e-12	4.20108e-08	0.308317
CRIP1	1.29614e-12	4.347e-08	0.380529
FAM45A	1.33962e-12	4.49283e-08	0.26833
APLP2	1.74341e-12	5.84706e-08	0.289166
ATG3	1.83953e-12	6.1694e-08	0.25676
KIAA0930	2.05017e-12	6.87586e-08	0.261215
EIF3G	2.18287e-12	7.3209e-08	0.256086
PTAFR	2.76967e-12	9.28893e-08	0.315323
ARHGAP4	2.98159e-12	9.99966e-08	0.336622
NADK	3.28146e-12	1.10054e-07	0.314555
PTPN18	3.37137e-12	1.13069e-07	0.276054
SCAND1	3.80099e-12	1.27477e-07	0.252955
ARPC4	4.5241e-12	1.51729e-07	0.278845
ATP5F1D	4.98508e-12	1.6719e-07	0.291696
SASH3	5.99935e-12	2.01206e-07	0.251542
CAPN2	7.5781e-12	2.54154e-07	0.259133
USP3	7.79286e-12	2.61357e-07	0.282068
SNX17	8.45013e-12	2.83401e-07	0.250202
MRPL52	1.04071e-11	3.49033e-07	0.261609
AC004687.1	1.07807e-11	3.61563e-07	0.289253
RBKS	1.29297e-11	4.33638e-07	0.307073
PABPN1	1.49241e-11	5.00524e-07	0.290319
CNPY3	1.63624e-11	5.48761e-07	0.255122
CMTM3	1.81975e-11	6.10308e-07	0.310456
VAMP2	2.09285e-11	7.01901e-07	0.272754
TRA2B	2.30514e-11	7.73098e-07	0.337949
HNMT	2.46684e-11	8.27329e-07	0.254069
SRA1	2.62914e-11	8.8176e-07	0.301148
EHBP1L1	5.24308e-11	1.75842e-06	0.261752
PFDN4	5.26506e-11	1.7658e-06	0.276801
HNRNPD	5.30332e-11	1.77863e-06	0.279744
FIS1	6.28247e-11	2.10702e-06	0.251274
UBE2R2	1.05772e-10	3.54739e-06	0.263241
EID1	1.09724e-10	3.67992e-06	0.275671
SAT2	2.17075e-10	7.28027e-06	0.266181
CREB5	3.07298e-10	1.03061e-05	0.272872
H1FX	3.31574e-10	1.11203e-05	0.277948
WAC	3.80286e-10	1.2754e-05	0.257232
ZBTB7A	4.3667e-10	1.4645e-05	0.295364
APRT	4.53557e-10	1.52114e-05	0.267263
CTDSP1	8.71926e-10	2.92427e-05	0.259785
ICAM3	9.52068e-10	3.19304e-05	0.278846
GSTK1	1.16374e-09	3.90297e-05	0.250033
RPL37A	1.89007e-09	6.33892e-05	0.251221
ZNF385A	2.35927e-09	7.91252e-05	0.276128
CERS2	2.88626e-09	9.67995e-05	0.257237
METAP2	4.442e-09	0.000148976	0.251264
EIF4A1	6.68848e-09	0.000224318	0.286452
MYO1G	1.07945e-08	0.000362024	0.278964
WSB1	7.83565e-08	0.00262792	0.265065

## Sheet: C4-Mye
gene	p_val	p_val_adj	avg_logFC
MEGF9	1.07045e-73	3.59007e-69	1.2354
RIPOR2	4.56431e-59	1.53078e-54	1.12695
LRRK2	2.62438e-56	8.80164e-52	1.16912
FOS	2.37136e-49	7.95308e-45	1.09658
VCAN	3.00426e-47	1.00757e-42	1.11764
DUSP1	1.42289e-45	4.77209e-41	0.947957
S100A12	1.1618e-43	3.89646e-39	1.29446
PLBD1	4.59221e-43	1.54014e-38	1.21014
FKBP5	8.18373e-42	2.74466e-37	1.05306
MNDA	2.91308e-39	9.76988e-35	0.989358
AGFG1	1.61132e-36	5.40405e-32	0.953324
CD163	3.28861e-36	1.10293e-31	0.938044
RPS4Y1	1.03237e-35	3.46237e-31	0.706488
ZBTB16	3.72618e-33	1.24968e-28	0.711688
DUSP6	6.15166e-33	2.06314e-28	0.985642
CLEC4E	4.70759e-32	1.57883e-27	0.876234
2021-03-01	1.37557e-31	4.6134e-27	0.597313
NCF1	2.79868e-31	9.3862e-27	0.853937
AC020656.1	3.23686e-30	1.08558e-25	0.787045
CLEC12A	4.13623e-30	1.38721e-25	0.885383
VNN2	5.38604e-30	1.80637e-25	0.712406
STK17B	1.92114e-29	6.44311e-25	0.872185
IRF1	1.99435e-29	6.68866e-25	1.0156
APOL6	2.15079e-29	7.21331e-25	0.646635
RGS18	2.56503e-29	8.60259e-25	0.662471
S100A8	3.18777e-29	1.06911e-24	0.785993
PARP14	4.75135e-29	1.59351e-24	0.784707
FCN1	5.34574e-29	1.79285e-24	0.758872
GIMAP4	1.15979e-28	3.8897e-24	0.658544
USP15	2.34502e-28	7.86473e-24	0.910265
XAF1	3.0333e-28	1.01731e-23	0.866248
FYB1	7.88165e-28	2.64335e-23	0.799653
AL034397.3	1.16149e-27	3.89542e-23	0.639142
S100A9	3.84565e-27	1.28975e-22	0.765166
SPTLC2	5.02366e-27	1.68484e-22	0.904473
TNFSF10	5.20323e-27	1.74506e-22	0.73503
CLEC4D	1.424e-26	4.77581e-22	0.492311
KLF6	4.45872e-26	1.49536e-21	0.715748
DDX60L	5.37489e-26	1.80263e-21	0.621139
CXCR4	7.32898e-26	2.45799e-21	0.787224
LCP1	2.57994e-25	8.6526e-21	0.684015
CTSS	5.87374e-25	1.96993e-20	0.583383
ACSL1	1.13167e-24	3.79539e-20	0.632913
GBP2	4.32688e-24	1.45115e-19	0.842097
LYST	4.35661e-24	1.46112e-19	0.68887
SELL	4.95858e-24	1.66301e-19	0.775312
ZNF106	7.4585e-24	2.50143e-19	0.615659
CYBB	9.01263e-24	3.02266e-19	0.645276
NEAT1	1.12438e-23	3.77096e-19	0.624874
SRGAP2B	1.77059e-23	5.93819e-19	0.60068
EVI2B	2.80006e-23	9.39085e-19	0.771591
CCR1	3.35093e-23	1.12383e-18	0.629744
KCTD12	4.39684e-23	1.47461e-18	0.759826
GCA	5.13165e-23	1.72105e-18	0.718727
SMCHD1	5.25264e-23	1.76163e-18	0.69704
CD36	1.02543e-22	3.43908e-18	0.677957
STAT1	4.86824e-22	1.63271e-17	0.688087
USP3	7.26528e-22	2.43663e-17	0.624309
PSTPIP2	1.2913e-21	4.33077e-17	0.762818
DPYD	1.8789e-21	6.30146e-17	0.68476
TSC22D3	2.37404e-21	7.96204e-17	0.68169
MT-CO1	3.90286e-21	1.30894e-16	0.441893
MIS18BP1	4.02172e-21	1.34881e-16	0.766059
CKAP4	4.15328e-21	1.39293e-16	0.578782
NUDT16	8.33664e-21	2.79594e-16	0.641388
ROCK1	9.05206e-21	3.03588e-16	0.806727
CELF2	9.27692e-21	3.11129e-16	0.644629
NAMPT	9.36536e-21	3.14095e-16	0.651178
IRS2	1.55646e-20	5.22004e-16	0.730441
CSGALNACT2	1.73868e-20	5.83118e-16	0.724497
NAIP	2.19684e-20	7.36777e-16	0.540969
RBP7	2.31706e-20	7.77097e-16	0.567165
E2F3	3.24935e-20	1.08977e-15	0.46925
BST1	3.62306e-20	1.2151e-15	0.587671
KIAA1551	5.29412e-20	1.77554e-15	0.588174
TUT7	5.79829e-20	1.94463e-15	0.659034
FOXN2	7.20552e-20	2.41659e-15	0.564569
GBP1	1.43532e-19	4.81376e-15	0.557459
SAP30	1.53541e-19	5.14946e-15	0.564079
HMGB2	1.54219e-19	5.17221e-15	0.798538
MALAT1	1.9141e-19	6.41951e-15	0.465379
ABHD5	2.55391e-19	8.56529e-15	0.871742
FAR1	5.64989e-19	1.89486e-14	0.50317
GIMAP7	6.77067e-19	2.27075e-14	0.392576
FGR	7.48078e-19	2.5089e-14	0.597332
CNTRL	8.19228e-19	2.74753e-14	0.561216
ADAR	1.00389e-18	3.36683e-14	0.623558
JAK2	1.03775e-18	3.4804e-14	0.490875
HLX	1.0622e-18	3.56239e-14	0.475354
IL17RA	1.21084e-18	4.06093e-14	0.463654
PGD	1.41109e-18	4.73251e-14	0.65673
DYSF	1.78673e-18	5.99232e-14	0.507389
CNIH4	1.87343e-18	6.28309e-14	0.541263
P2RY13	2.81192e-18	9.43063e-14	0.436488
BAZ1A	2.81832e-18	9.45207e-14	0.7157
TFEC	3.7721e-18	1.26509e-13	0.530351
JDP2	5.5078e-18	1.84721e-13	0.46796
2021-03-01	7.7698e-18	2.60583e-13	0.553458
DOCK8	8.20177e-18	2.75071e-13	0.558744
CD93	8.68769e-18	2.91368e-13	0.51269
MGST1	1.14804e-17	3.85031e-13	0.475355
MTMR11	1.18231e-17	3.96523e-13	0.412436
CYP1B1	1.19042e-17	3.99244e-13	0.614157
TMEM170B	1.66549e-17	5.58571e-13	0.507087
KLF4	2.53177e-17	8.49106e-13	0.479751
MOSPD2	2.59163e-17	8.69181e-13	0.435061
RGS2	2.71813e-17	9.11607e-13	0.586923
SETX	3.48424e-17	1.16854e-12	0.489141
TRIB1	5.97776e-17	2.00482e-12	0.652945
STXBP2	6.52046e-17	2.18683e-12	0.696207
AC020916.1	6.9258e-17	2.32277e-12	0.700135
TRIM22	1.38534e-16	4.64615e-12	0.641211
FBXL5	1.64813e-16	5.52749e-12	0.534183
PTPRE	1.66621e-16	5.58814e-12	0.647681
MAPK14	1.77004e-16	5.93637e-12	0.402955
FGL2	1.94451e-16	6.5215e-12	0.624958
NCF2	2.21664e-16	7.43417e-12	0.51489
SRGAP2	3.14837e-16	1.0559e-11	0.55738
CCNL1	4.91375e-16	1.64797e-11	0.535807
NMI	6.90313e-16	2.31517e-11	0.425082
PTPRC	7.00393e-16	2.34898e-11	0.5161
GLRX	8.79148e-16	2.94849e-11	0.444732
CR1	9.53563e-16	3.19806e-11	0.383536
IRAK3	1.29867e-15	4.35547e-11	0.611242
BACH1	1.73581e-15	5.82155e-11	0.632761
TLR4	2.01324e-15	6.75199e-11	0.470381
FCGR1A	2.52472e-15	8.4674e-11	0.413995
SLC25A37	3.55675e-15	1.19286e-10	0.48381
USP10	3.71958e-15	1.24747e-10	0.483537
CRISPLD2	3.9011e-15	1.30835e-10	0.400632
LSM6	4.99225e-15	1.6743e-10	0.478276
FYN	5.47847e-15	1.83737e-10	0.509081
TMEM154	7.51299e-15	2.51971e-10	0.455946
ZFAND5	9.28792e-15	3.11498e-10	0.644376
MT-ND4	1.02452e-14	3.43602e-10	0.367168
SRGAP2C	1.20793e-14	4.05116e-10	0.362828
PHC2	1.23796e-14	4.15187e-10	0.408833
HIPK2	1.25758e-14	4.21766e-10	0.500595
CDC42EP3	1.30802e-14	4.38685e-10	0.52927
ITGAM	1.54212e-14	5.17197e-10	0.578744
CYTIP	1.62924e-14	5.46413e-10	0.510818
CPD	1.62972e-14	5.46574e-10	0.562653
SLA	1.65422e-14	5.54791e-10	0.598899
FOSB	1.8082e-14	6.06433e-10	0.489139
SSH2	1.9171e-14	6.42958e-10	0.531552
AZI2	1.97537e-14	6.62499e-10	0.618089
MPEG1	2.25349e-14	7.55775e-10	0.585943
RNF213	2.54652e-14	8.54054e-10	0.641486
QPCT	3.65561e-14	1.22602e-09	0.39447
SMAP2	3.70127e-14	1.24133e-09	0.512207
PADI4	4.79529e-14	1.60825e-09	0.348855
SGMS2	9.2689e-14	3.1086e-09	0.398398
CAST	1.02771e-13	3.44674e-09	0.57604
CSTA	1.06067e-13	3.55728e-09	0.354442
AQP9	1.2105e-13	4.05978e-09	0.5359
BLOC1S1	1.26013e-13	4.22622e-09	0.496781
ZEB2	1.29544e-13	4.34466e-09	0.586375
GIMAP1	1.36833e-13	4.58912e-09	0.330532
AGTPBP1	1.44173e-13	4.83526e-09	0.471523
KCNE3	1.62774e-13	5.4591e-09	0.354106
HIPK3	2.00397e-13	6.72091e-09	0.514706
FAM198B	2.05924e-13	6.90628e-09	0.439997
CD302	2.07888e-13	6.97216e-09	0.541454
AGTRAP	2.4856e-13	8.33622e-09	0.507596
FAM120A	2.7857e-13	9.34269e-09	0.441363
NFIL3	2.85311e-13	9.56875e-09	0.468442
B2M	3.63024e-13	1.21751e-08	0.274312
TNFSF13B	3.7588e-13	1.26063e-08	0.519904
GIMAP2	4.21316e-13	1.41301e-08	0.288977
DICER1	4.46414e-13	1.49718e-08	0.524189
RCBTB2	5.47574e-13	1.83645e-08	0.409842
STAT2	9.79837e-13	3.28618e-08	0.472603
CASP1	1.57241e-12	5.27356e-08	0.450488
CD1D	1.65674e-12	5.55638e-08	0.465363
UBE2L6	1.84534e-12	6.1889e-08	0.440103
SKAP2	2.25819e-12	7.57352e-08	0.463648
DYNLT1	2.3037e-12	7.72616e-08	0.481274
LAT2	2.36275e-12	7.92418e-08	0.469799
ACTR3	2.78028e-12	9.32451e-08	0.357416
CARD16	3.14442e-12	1.05458e-07	0.394639
RASSF2	3.24445e-12	1.08812e-07	0.477182
RHOB	3.29909e-12	1.10645e-07	0.673991
PTEN	3.62046e-12	1.21423e-07	0.444139
SERPINB1	3.86238e-12	1.29536e-07	0.492252
SLC11A1	4.24896e-12	1.42502e-07	0.414869
CCPG1	5.06045e-12	1.69717e-07	0.455917
MT-CO2	5.16406e-12	1.73192e-07	0.277534
VAMP5	5.24505e-12	1.75908e-07	0.554446
MBD2	5.30801e-12	1.7802e-07	0.523139
SCIMP	6.14363e-12	2.06045e-07	0.347872
SLC36A4	6.30416e-12	2.11429e-07	0.476874
IFNGR1	6.78536e-12	2.27568e-07	0.438712
EVI2A	6.9647e-12	2.33582e-07	0.428869
MX2	7.20892e-12	2.41773e-07	0.560821
MT-ND4L	8.51469e-12	2.85566e-07	0.378924
APLP2	8.95454e-12	3.00317e-07	0.424654
DPH3	9.00362e-12	3.01963e-07	0.369793
PER1	1.07107e-11	3.59214e-07	0.515397
ZNF281	1.07804e-11	3.61552e-07	0.509846
RAB5IF	1.27489e-11	4.27572e-07	0.463296
GLIPR2	1.42574e-11	4.78165e-07	0.422333
TMPO	1.612e-11	5.40633e-07	0.442412
TKT	1.70872e-11	5.7307e-07	0.448921
LTA4H	2.03238e-11	6.81618e-07	0.51903
SLC8A1	2.2299e-11	7.47865e-07	0.513108
ANXA1	2.26901e-11	7.60982e-07	0.441455
LCOR	2.29011e-11	7.68058e-07	0.350581
TSPAN14	2.4771e-11	8.30769e-07	0.402137
IFI16	2.86427e-11	9.60619e-07	0.512122
ATP6V1G1	2.8973e-11	9.71697e-07	0.42729
SPG11	3.09367e-11	1.03755e-06	0.46
DDX3Y	4.22505e-11	1.417e-06	0.437756
C1orf162	4.66407e-11	1.56424e-06	0.392415
C4orf3	4.80924e-11	1.61292e-06	0.413425
FAM111A	5.20264e-11	1.74486e-06	0.419557
FAM208A	5.92067e-11	1.98567e-06	0.472973
XRN1	7.87396e-11	2.64077e-06	0.435848
WSB1	8.63992e-11	2.89766e-06	0.465949
FPR2	9.15506e-11	3.07042e-06	0.298226
ZFP36L2	1.02613e-10	3.44144e-06	0.419169
SNX27	1.09355e-10	3.66756e-06	0.364484
RAB27A	1.24034e-10	4.15984e-06	0.351239
PAG1	1.38031e-10	4.62929e-06	0.41688
MSL3	1.71213e-10	5.74216e-06	0.46276
GAS7	1.84873e-10	6.20026e-06	0.473842
KMT2C	2.0719e-10	6.94873e-06	0.455041
PSMB9	2.35875e-10	7.91076e-06	0.361694
TRAPPC5	2.4788e-10	8.3134e-06	0.433478
DOK3	2.69094e-10	9.02487e-06	0.328497
IFITM2	2.75123e-10	9.22707e-06	0.320811
SH3KBP1	2.95777e-10	9.91978e-06	0.432836
CDA	3.01961e-10	1.01272e-05	0.325059
VSIR	4.12107e-10	1.38212e-05	0.355457
DMXL2	4.29094e-10	1.4391e-05	0.502234
SLC38A2	4.88788e-10	1.6393e-05	0.446064
CYB5R4	5.29641e-10	1.77631e-05	0.41339
MT-ND5	5.51379e-10	1.84921e-05	0.382322
MAP3K1	5.86952e-10	1.96852e-05	0.370034
BNIP2	7.91275e-10	2.65378e-05	0.386684
IQGAP1	8.34187e-10	2.7977e-05	0.416535
AKAP13	8.60117e-10	2.88466e-05	0.364761
MAML2	9.00127e-10	3.01885e-05	0.377324
CKLF	9.16397e-10	3.07341e-05	0.362303
DDX21	9.36131e-10	3.13959e-05	0.424935
EMB	9.6423e-10	3.23383e-05	0.398133
TGOLN2	1.11068e-09	3.725e-05	0.378734
LBR	1.14667e-09	3.8457e-05	0.412503
LRRC25	1.18025e-09	3.95832e-05	0.355059
MAFB	1.22765e-09	4.11731e-05	0.460369
COL4A3BP	1.2366e-09	4.14731e-05	0.391001
PHIP	1.31283e-09	4.40297e-05	0.552237
MRPL33	1.42032e-09	4.76347e-05	0.309446
NCOA3	1.45803e-09	4.88994e-05	0.341769
SH3GLB1	1.58526e-09	5.31665e-05	0.396949
IFI30	1.62788e-09	5.45958e-05	0.331256
ATRX	1.6626e-09	5.57603e-05	0.424392
FCGR1B	2.05115e-09	6.87915e-05	0.323276
PHF3	2.45624e-09	8.23772e-05	0.375049
UBE2D1	2.56428e-09	8.6001e-05	0.390664
LINC00937	2.61266e-09	8.76232e-05	0.424444
ANKRD44	2.64052e-09	8.85578e-05	0.347761
KLF9	2.74539e-09	9.20748e-05	0.424949
HACD4	2.96051e-09	9.92895e-05	0.4375
PRAM1	3.0204e-09	0.000101298	0.330471
CD55	3.20412e-09	0.00010746	0.319204
ASPH	3.25223e-09	0.000109073	0.381473
MCL1	3.35505e-09	0.000112522	0.329127
BIRC6	3.5109e-09	0.000117749	0.349441
FGD4	3.58816e-09	0.00012034	0.452139
N4BP2L2	3.75475e-09	0.000125927	0.398918
PPM1B	3.94502e-09	0.000132308	0.391072
HNRNPU	3.95769e-09	0.000132733	0.442727
BICD2	4.27592e-09	0.000143406	0.325308
CCNY	4.30753e-09	0.000144466	0.441366
ABRACL	4.32311e-09	0.000144988	0.438483
SNX10	5.16721e-09	0.000173298	0.418575
DDX17	5.37419e-09	0.00018024	0.361553
PHF11	5.83314e-09	0.000195632	0.31779
STK38	5.89484e-09	0.000197701	0.306657
NFKBIZ	5.92774e-09	0.000198804	0.516018
PAK2	6.27517e-09	0.000210457	0.342282
SHOC2	7.24161e-09	0.000242869	0.573732
EP300	7.25072e-09	0.000243174	0.562098
CCND3	7.25195e-09	0.000243216	0.326771
NFAM1	7.26517e-09	0.000243659	0.411636
NPTN	7.54994e-09	0.00025321	0.279862
TLR2	8.73996e-09	0.000293121	0.369533
ACAP2	8.80639e-09	0.000295349	0.276044
FAM49B	9.32237e-09	0.000312654	0.256696
ZNF638	1.05039e-08	0.000352278	0.345029
RALB	1.09815e-08	0.000368298	0.261505
VMP1	1.24566e-08	0.000417769	0.616791
OSTF1	1.27654e-08	0.000428126	0.333593
MTPN	1.33597e-08	0.000448057	0.471651
SON	1.39705e-08	0.000468542	0.410214
TALDO1	1.5477e-08	0.000519067	0.285052
ARID1A	1.59266e-08	0.000534147	0.306669
BOD1L1	1.62154e-08	0.000543834	0.335877
PPP2R3C	1.65717e-08	0.000555781	0.292193
TNFAIP3	1.91311e-08	0.000641618	0.392916
HK3	1.93059e-08	0.000647483	0.374429
HRH2	1.97882e-08	0.000663657	0.326956
RCSD1	2.14267e-08	0.000718607	0.346971
RBMS1	2.42984e-08	0.00081492	0.432132
RAB8B	2.63496e-08	0.000883715	0.407587
UBE2R2	2.74708e-08	0.000921316	0.31868
TBC1D1	2.79046e-08	0.000935866	0.381979
LILRB3	2.8247e-08	0.000947348	0.411008
RBM39	2.85445e-08	0.000957326	0.328204
CDC42	3.13439e-08	0.00105121	0.305353
DAPP1	3.14483e-08	0.00105471	0.314327
NIN	3.32407e-08	0.00111483	0.41157
SOCS3	3.33472e-08	0.0011184	0.541131
TSPO	3.36115e-08	0.00112726	0.298607
NSD3	3.36411e-08	0.00112826	0.392951
DIAPH2	3.57174e-08	0.00119789	0.350146
SCPEP1	3.60434e-08	0.00120883	0.36158
RASSF3	3.66222e-08	0.00122823	0.31269
TAOK3	3.93966e-08	0.00132128	0.323159
EPSTI1	4.10732e-08	0.00137751	0.28732
MYCBP2	4.34801e-08	0.00145823	0.344154
CSF3R	4.53542e-08	0.00152109	0.286338
PLXDC2	4.66042e-08	0.00156301	0.438397
ME2	4.68532e-08	0.00157136	0.39226
JAML	5.12929e-08	0.00172026	0.297644
WDR26	5.24284e-08	0.00175834	0.319878
CALM2	5.60881e-08	0.00188108	0.359251
ADAM10	5.81248e-08	0.00194939	0.382672
BLOC1S6	6.05664e-08	0.00203128	0.403352
PSMB8	6.52713e-08	0.00218907	0.287604
CPPED1	8.23457e-08	0.00276171	0.347051
AKIRIN2	8.29562e-08	0.00278219	0.469002
MT-ND6	8.54023e-08	0.00286422	0.526188
FPR1	8.87545e-08	0.00297665	0.291203
TAGAP	9.05257e-08	0.00303605	0.537743
CREB5	9.34043e-08	0.00313259	0.398777
APBB1IP	9.83269e-08	0.00329769	0.378619
ZDHHC20	1.00361e-07	0.00336592	0.421768
ATP6V1B2	1.05237e-07	0.00352945	0.409575
PSMA4	1.11143e-07	0.00372751	0.383772
ANKRD28	1.16493e-07	0.00390693	0.411976
GAPT	1.16755e-07	0.00391572	0.378561
POLE4	1.28453e-07	0.00430807	0.345583
SMIM25	1.29253e-07	0.00433487	0.26902
DAZAP2	1.37539e-07	0.00461279	0.262858
RHOG	1.49815e-07	0.00502448	0.262424
PREX1	1.79813e-07	0.00603058	0.449457
RBM47	1.81312e-07	0.00608085	0.359353
SP100	1.85124e-07	0.0062087	0.349975
ATP6V0E1	2.07241e-07	0.00695043	0.295616
LEPROT	2.14056e-07	0.00717901	0.316846
IL1R2	2.29332e-07	0.00769133	0.503697
CMIP	2.31746e-07	0.00777229	0.4866
IFNGR2	2.40485e-07	0.00806539	0.297492
RTF1	2.43176e-07	0.00815563	0.392396
SP110	2.67e-07	0.00895465	0.417523
TMBIM4	2.70397e-07	0.00906856	0.363743
ARPC5	2.74948e-07	0.00922119	0.306198
MBNL1	2.88688e-07	0.00968203	0.399365
ATP5PO	2.93931e-07	0.00985786	0.308731
TAX1BP1	2.99041e-07	0.0100292	0.300321
BEST1	3.17495e-07	0.0106481	0.313163
GNAQ	3.2039e-07	0.0107452	0.35092
PCMT1	3.22757e-07	0.0108246	0.320746
DDX5	3.31353e-07	0.0111129	0.284394
NCOA1	3.42289e-07	0.0114797	0.258814
NPL	3.88983e-07	0.0130457	0.301325
FNDC3B	4.28046e-07	0.0143558	0.292597
AKAP9	4.41056e-07	0.0147922	0.413405
PSTPIP1	4.45455e-07	0.0149397	0.282033
ABHD2	4.6848e-07	0.0157119	0.302979
PKN2	5.0686e-07	0.0169991	0.326713
SLTM	5.07896e-07	0.0170338	0.320995
ADD3	5.29606e-07	0.0177619	0.370239
CCDC69	5.33414e-07	0.0178897	0.333056
SEMA4D	5.41183e-07	0.0181502	0.351601
TRIP12	5.47527e-07	0.018363	0.350129
NSD1	5.65166e-07	0.0189545	0.30724
AC005280.2	5.75829e-07	0.0193122	0.385518
SYK	6.00763e-07	0.0201484	0.360929
HSD17B11	6.28041e-07	0.0210632	0.410582
IVNS1ABP	6.45847e-07	0.0216604	0.450305
DEK	6.46134e-07	0.0216701	0.329191
CELF1	6.68797e-07	0.0224301	0.303494
HEBP2	6.72771e-07	0.0225634	0.366487
WASHC2C	7.44516e-07	0.0249696	0.250315
ARL4A	8.86513e-07	0.0297319	0.421676
NCOR1	8.92905e-07	0.0299462	0.339408
GYG1	9.07822e-07	0.0304465	0.277233
TAP1	9.95598e-07	0.0333904	0.451666
USP8	1.01781e-06	0.0341353	0.283719
CD46	1.16304e-06	0.0390062	0.312893
NRDC	1.17386e-06	0.0393688	0.38201
SCAF11	1.32554e-06	0.044456	0.355967
PSMB8-AS1	1.37469e-06	0.0461042	0.265513
METTL9	1.44541e-06	0.0484762	0.264392

## Sheet: C5-Mye
gene	p_val	p_val_adj	avg_logFC
GZMB	6.862e-301	2.30138e-296	4.29145
DERL3	8.1249e-300	2.72493e-295	1.74042
SMPD3	1.33073e-298	4.46299e-294	1.86954
LILRA4	1.11306e-295	3.73299e-291	2.11508
MZB1	7.17176e-290	2.40526e-285	1.73734
FAM129C	1.16844e-281	3.91871e-277	1.37866
MAP1A	2.96907e-281	9.95766e-277	1.47499
CLIC3	1.27236e-274	4.26724e-270	2.31961
SHD	5.91959e-271	1.98531e-266	1.34221
CXCR3	4.02369e-266	1.34947e-261	2.69953
MYBL2	8.98385e-265	3.013e-260	1.4009
SCT	3.60734e-247	1.20983e-242	1.36886
TSPAN13	5.50639e-247	1.84673e-242	2.15825
LIME1	2.1682e-245	7.2717e-241	1.46824
SEMA7A	1.56137e-235	5.23653e-231	1.4056
PTCRA	2.31134e-231	7.75176e-227	1.19097
CLEC4C	1.89059e-228	6.34065e-224	1.13971
TPM2	4.97644e-222	1.669e-217	1.28227
PTPRCAP	2.61564e-217	8.77235e-213	1.32684
JCHAIN	7.36899e-217	2.47141e-212	2.47606
EGLN3	6.20845e-216	2.08219e-211	1.53056
SIDT1	3.86729e-215	1.29701e-210	1.38512
COBLL1	1.83255e-210	6.14599e-206	0.987262
ITM2C	2.79001e-204	9.35715e-200	2.36667
IL3RA	6.30493e-204	2.11455e-199	1.93127
C12orf75	4.31051e-203	1.44566e-198	1.9979
LAMP5	1.9585e-195	6.56842e-191	1.15511
IRF4	1.08319e-192	3.63281e-188	2.71421
KRT5	4.06493e-190	1.3633e-185	1.5998
LRRC26	6.71909e-190	2.25345e-185	0.840454
PTPRS	1.83718e-187	6.16153e-183	0.962645
ANKRD53	1.18499e-183	3.97422e-179	0.862583
SEL1L3	5.25618e-181	1.76282e-176	1.56748
PPP1R14B	1.40511e-180	4.71245e-176	1.84889
SPON2	2.43579e-173	8.16916e-169	1.36051
PPM1K	1.02848e-170	3.44931e-166	1.18827
TRAF4	2.51782e-169	8.44426e-165	1.27663
VASH2	6.55051e-161	2.19691e-156	0.849214
SCN9A	1.94556e-160	6.52501e-156	0.90495
IGKC	1.45227e-157	4.87064e-153	1.44299
SLC15A4	1.09389e-156	3.66867e-152	1.34663
PLD4	4.45478e-155	1.49404e-150	2.26046
PACSIN1	5.67553e-154	1.90346e-149	0.748809
TSEN54	1.16908e-148	3.92088e-144	0.849532
RUBCN	2.26608e-145	7.59998e-141	1.3035
PMEPA1	1.53914e-143	5.16196e-139	1.15637
STMN1	3.34448e-143	1.12167e-138	1.31804
SPIB	1.37802e-139	4.6216e-135	0.985463
GAS6	3.67405e-137	1.2322e-132	1.48179
P2RY14	1.54814e-136	5.19215e-132	0.950078
PHEX	1.97676e-134	6.62965e-130	0.612854
SERPINF1	8.14862e-134	2.73288e-129	1.73008
PFKFB2	2.08907e-132	7.00631e-128	0.774593
ZFAT	3.48844e-132	1.16995e-127	0.951311
AMN	6.76627e-132	2.26927e-127	0.767125
LDLRAD4	2.0654e-130	6.92695e-126	2.31146
POLB	1.28918e-129	4.32364e-125	1.26554
P2RY6	7.57869e-129	2.54174e-124	0.90538
RHEX	3.21478e-128	1.07817e-123	0.510659
AP001453.2	7.67972e-128	2.57562e-123	0.533472
BCL11A	6.82291e-127	2.28827e-122	0.948493
CD2AP	1.28464e-125	4.30842e-121	1.27417
GPM6B	4.41043e-125	1.47917e-120	0.573634
CHPF	5.16223e-122	1.73131e-117	0.615695
CPLX1	6.55558e-122	2.19861e-117	0.556859
TOX2	9.19299e-122	3.08315e-117	0.642381
UGCG	6.51255e-119	2.18418e-114	1.29332
TCF4	1.05929e-118	3.55265e-114	1.7752
KCNK17	1.27898e-118	4.28944e-114	0.499365
RET	2.22412e-118	7.45927e-114	0.585308
PLXNA4	2.78456e-118	9.33887e-114	0.520217
SLA2	1.05797e-115	3.54821e-111	0.606774
EPHB1	7.44396e-115	2.49656e-110	0.472156
SOX4	1.50261e-113	5.03944e-109	2.31195
HYOU1	2.57733e-112	8.64386e-108	0.953778
LPIN1	6.57027e-112	2.20354e-107	1.11722
SCAMP5	2.93473e-110	9.84249e-106	0.498329
PTGDS	2.01463e-109	6.75668e-105	2.10406
HIVEP1	2.06473e-109	6.9247e-105	0.990347
SLC32A1	3.65932e-109	1.22726e-104	0.657082
VIPR2	1.33043e-108	4.46199e-104	0.615314
ASIP	1.33043e-108	4.46199e-104	0.526202
TSPYL2	1.58665e-108	5.32132e-104	1.759
LRR1	3.61531e-108	1.2125e-103	0.978386
PPP1R16B	6.82679e-107	2.28957e-102	0.570258
RASD1	1.31388e-106	4.40648e-102	1.65341
DSTN	8.23561e-106	2.76206e-101	1.79864
AC011893.1	9.65188e-106	3.23705e-101	0.426564
AC097375.1	2.15921e-105	7.24155e-101	0.402547
PIM2	3.89508e-104	1.30633e-99	1.12621
NUCB2	2.56899e-103	8.61588e-99	1.25218
AL513493.1	1.56438e-102	5.24661e-98	0.395349
PPP1R14A	7.6932e-102	2.58014e-97	0.994091
INPP4A	4.06312e-100	1.36269e-95	0.918618
AC119428.2	1.69838e-99	5.69602e-95	0.497341
GNG7	1.3815e-98	4.63327e-94	0.7236
LY9	2.99343e-97	1.00394e-92	0.595797
ST6GALNAC4	5.18921e-97	1.74036e-92	0.661665
KCNK10	4.00196e-96	1.34218e-91	0.397735
FYTTD1	4.09749e-96	1.37422e-91	1.39034
TLR9	8.73014e-96	2.92791e-91	0.414435
TTTY15	1.07675e-95	3.61122e-91	0.627585
N4BP2L1	2.36604e-95	7.93522e-91	1.11638
CRYM	4.51631e-93	1.51468e-88	0.527515
MCM6	1.27085e-92	4.26217e-88	0.454605
EIF2AK4	2.47251e-92	8.2923e-88	1.20276
IRF7	5.90373e-92	1.97999e-87	2.08117
AFF3	7.34474e-92	2.46328e-87	0.725985
AGPAT5	2.37275e-90	7.95773e-86	0.991415
RUNX2	2.77917e-90	9.32079e-86	0.80826
CUX2	9.88474e-90	3.31515e-85	0.35983
SETBP1	9.54234e-89	3.20031e-84	0.423448
RRBP1	2.16719e-88	7.26833e-84	1.32307
NR3C1	3.55883e-88	1.19356e-83	1.97682
SPN	9.66064e-88	3.23998e-83	1.01721
FAM160A1	1.40678e-86	4.71806e-82	0.410019
BCL2L11	1.85781e-86	6.23074e-82	1.20909
CCDC183	2.1426e-86	7.18586e-82	0.373591
ODC1	1.64551e-84	5.5187e-80	1.16007
CYB561A3	1.25852e-82	4.22081e-78	1.03396
ZNF10	1.93508e-82	6.48987e-78	0.682847
FADS2	5.7072e-82	1.91408e-77	0.528883
APP	1.48703e-80	4.98719e-76	1.5034
N4BP2	1.32032e-79	4.42808e-75	0.838602
RBM38	1.62507e-79	5.45016e-75	0.577899
TGFBR1	2.08135e-79	6.98044e-75	0.719857
CHAF1A	2.98073e-79	9.99678e-75	0.745223
CLN8	7.98818e-79	2.67908e-74	0.83491
ARL4C	1.00591e-78	3.37361e-74	1.27729
FCHSD2	1.42682e-78	4.78528e-74	1.04248
TMIGD2	4.25599e-78	1.42737e-73	0.378562
RAB40B	4.17678e-77	1.40081e-72	0.58579
AEBP1	5.39357e-77	1.80889e-72	0.432737
CYFIP2	1.53086e-76	5.13419e-72	0.784648
C12orf45	2.14054e-76	7.17894e-72	0.919111
CDCA7L	1.35137e-75	4.53221e-71	0.50518
SMIM3	1.80054e-75	6.03864e-71	1.40511
PHB	2.61478e-75	8.76943e-71	1.00383
SNRPN	4.5229e-75	1.51689e-70	0.806468
RELL1	4.73361e-75	1.58756e-70	0.764141
GPR183	2.24302e-74	7.52265e-70	2.17966
RGS13	3.81573e-74	1.27972e-69	0.350911
PRMT7	6.31726e-74	2.11868e-69	0.5539
FLNB	1.31924e-73	4.42446e-69	0.56314
SEPHS1	1.90026e-73	6.3731e-69	0.580202
NOP58	3.844e-73	1.2892e-68	1.08093
ZC3HAV1	1.21425e-72	4.07235e-68	1.34909
GRAMD1B	1.54386e-72	5.17781e-68	0.715808
2021-09-01	1.77633e-72	5.95745e-68	0.667473
TNFRSF21	3.60204e-72	1.20805e-67	1.0127
LTB	4.07405e-72	1.36635e-67	1.08786
H2AFX	1.23349e-71	4.13687e-67	0.866324
GNB5	4.76182e-71	1.59702e-66	0.576562
CCDC50	2.45872e-70	8.24606e-66	1.06655
FUZ	2.51932e-70	8.44929e-66	0.562009
PALD1	2.69204e-70	9.02857e-66	0.574487
ABHD15	7.73031e-70	2.59259e-65	0.486937
CARD11	1.44187e-69	4.83575e-65	0.511894
CREB3L2	1.58401e-69	5.31244e-65	0.672608
IRF8	2.34771e-69	7.87376e-65	1.44389
OFD1	9.10271e-69	3.05287e-64	0.680428
PBX3	3.52125e-68	1.18096e-63	0.644748
KPNA2	4.12061e-68	1.38197e-63	1.00756
VEGFB	4.17171e-68	1.39911e-63	0.56481
MED26	4.30199e-68	1.4428e-63	0.55737
ALG2	9.6302e-68	3.22978e-63	0.72032
SLC38A1	1.36771e-67	4.58702e-63	0.802065
HSP90B1	1.12724e-66	3.78053e-62	1.80984
CORO1C	1.33532e-66	4.47838e-62	1.08511
ARHGEF7	2.39994e-66	8.04893e-62	0.802544
USP11	1.0904e-65	3.65698e-61	0.617861
GNA15	2.22687e-65	7.46846e-61	1.32165
DDX24	2.52426e-64	8.46585e-60	1.22938
PAXX	2.38946e-63	8.01378e-59	1.28469
BRCA2	3.0078e-63	1.00876e-58	0.457426
NR4A3	3.18381e-63	1.06779e-58	1.7117
SRSF7	3.53499e-63	1.18557e-58	1.4023
TRAM1	5.54983e-63	1.8613e-58	1.08584
ATP13A2	8.12353e-63	2.72447e-58	0.48148
EZR	3.11564e-62	1.04492e-57	1.67423
SLC44A2	5.01942e-62	1.68341e-57	0.71381
DDIT4	6.48194e-62	2.17391e-57	1.4169
SLC7A5	7.80748e-62	2.61847e-57	1.2435
SLC20A1	9.25791e-62	3.10492e-57	1.14818
TP53I11	2.7683e-61	9.28434e-57	0.662449
PIK3CG	3.11217e-61	1.04376e-56	0.50663
PARVB	5.59607e-61	1.87681e-56	0.809817
ENTPD7	2.35575e-60	7.90071e-56	0.496712
AC016831.7	1.20346e-59	4.03615e-55	0.872101
LILRB4	1.35188e-59	4.53393e-55	1.09127
FAM213A	1.49457e-59	5.01249e-55	0.51897
SEC61B	1.72469e-59	5.78425e-55	1.46036
BLNK	4.82268e-59	1.61743e-54	0.386691
RNF126	7.30459e-59	2.44981e-54	0.775807
TENT4A	1.42615e-58	4.78301e-54	0.547374
ZBTB18	1.58667e-58	5.32139e-54	0.557278
SLC35E1	1.91863e-58	6.43471e-54	0.684053
SH3BP4	3.63627e-58	1.21953e-53	0.558128
MSL2	2.82797e-57	9.48444e-53	0.589302
RABGAP1L	5.31406e-57	1.78223e-52	0.705923
CERS6	5.35248e-57	1.79511e-52	0.826351
SPNS3	5.69285e-57	1.90927e-52	0.526319
ZDHHC17	2.37729e-56	7.97296e-52	0.570588
ALOX5AP	2.94412e-56	9.87398e-52	1.30545
RNF138	5.8974e-56	1.97787e-51	0.6976
TSPAN3	6.45879e-56	2.16615e-51	0.664697
BHLHE40	4.12092e-55	1.38207e-50	1.18898
FBXO34	1.22285e-54	4.10118e-50	0.919503
PLAC8	1.28777e-54	4.31893e-50	1.16137
MAGED1	1.29554e-54	4.34498e-50	0.394125
SLC7A1	1.32772e-54	4.45292e-50	0.457286
GRASP	3.02458e-54	1.01438e-49	1.21602
RAB11FIP1	3.66723e-54	1.22991e-49	1.04618
TASP1	7.68956e-54	2.57893e-49	0.312203
OCIAD2	8.18743e-54	2.7459e-49	0.373834
CORO7	9.33426e-54	3.13052e-49	0.590316
SIVA1	1.50123e-53	5.03482e-49	0.974324
RPS6KA2	1.5673e-53	5.25641e-49	0.482221
TP53I13	1.65272e-53	5.54289e-49	0.630011
ATP2A3	2.30388e-53	7.72676e-49	0.494839
CDYL	3.04803e-53	1.02225e-48	0.454343
MNAT1	5.95703e-53	1.99787e-48	0.375956
SELENOS	1.04314e-52	3.49847e-48	0.978764
CBFA2T3	1.06217e-52	3.5623e-48	0.488854
ZNF331	1.28427e-52	4.30718e-48	1.39042
SLC9A7	1.47675e-52	4.95271e-48	0.424662
CXCR4	3.37023e-52	1.13031e-47	1.27587
IL16	5.22044e-52	1.75083e-47	0.765153
WDFY4	8.19839e-52	2.74958e-47	0.548763
NME4	1.19167e-51	3.99664e-47	0.513251
HADH	1.39542e-51	4.67994e-47	0.503935
OGT	2.85616e-51	9.579e-47	0.815993
FAM177A1	3.48483e-51	1.16874e-46	1.11929
NRP1	6.45729e-51	2.16565e-46	0.544758
LGMN	1.35866e-50	4.55668e-46	0.456279
MX1	1.93028e-50	6.47376e-46	0.819026
ETV3	1.98484e-50	6.65676e-46	0.918064
NSMCE3	4.61919e-50	1.54918e-45	0.527957
HERPUD1	7.45904e-50	2.50161e-45	1.44934
CCDC186	1.31626e-49	4.41447e-45	0.598336
BMF	1.86778e-49	6.26417e-45	0.428817
FADS1	2.12912e-49	7.14066e-45	1.0381
RFTN1	7.57506e-49	2.54053e-44	0.709957
ANKRD11	8.59193e-49	2.88156e-44	1.0385
HSPA5	8.75611e-49	2.93662e-44	1.10643
OPN3	9.54465e-49	3.20109e-44	0.814393
YPEL5	1.37642e-48	4.61624e-44	1.24651
PLP2	2.05586e-48	6.89493e-44	1.12343
NSUN2	2.19698e-48	7.36823e-44	0.55211
KLHDC4	7.91594e-48	2.65485e-43	0.421744
ABCG1	1.10735e-47	3.71384e-43	0.544755
TERF1	1.24683e-47	4.18161e-43	0.595117
RNF11	1.61503e-47	5.41648e-43	0.689358
CBX4	1.98611e-47	6.661e-43	0.512541
MOB1B	2.90967e-47	9.75845e-43	0.513828
ST3GAL5	3.29263e-47	1.10428e-42	0.596625
SNX9	7.82014e-47	2.62272e-42	0.897402
GNA12	1.41305e-46	4.73908e-42	0.606533
PCNT	3.42784e-46	1.14963e-41	0.426527
FKBP2	3.85172e-46	1.29179e-41	0.761272
DCK	1.64369e-45	5.51259e-41	0.618305
CDK2AP2	2.61404e-45	8.76697e-41	0.625786
MIF4GD	2.69236e-45	9.02965e-41	0.592974
CREM	2.74466e-45	9.20505e-41	1.1778
KAT2B	5.20979e-45	1.74726e-40	0.418691
PARK7	6.88331e-45	2.30852e-40	0.914501
GMPPB	8.41972e-45	2.82381e-40	0.417051
SLC1A4	9.0814e-45	3.04572e-40	0.451244
GORASP2	2.54459e-44	8.53405e-40	0.565546
FCER1A	2.56914e-44	8.6164e-40	0.434374
PPIB	2.78039e-44	9.32486e-40	1.03319
IRF2BP2	3.493e-44	1.17148e-39	1.11205
SPCS1	3.70426e-44	1.24233e-39	1.03038
EEF2K	6.62846e-44	2.22305e-39	0.319743
MALAT1	6.81821e-44	2.28669e-39	0.926649
CHD9	7.19889e-44	2.41436e-39	0.555752
PEBP1	9.03639e-44	3.03062e-39	0.596166
TBCC	1.4878e-43	4.98979e-39	0.461002
PI4KA	1.83733e-43	6.16204e-39	0.55634
DDB1	2.15315e-43	7.22123e-39	0.599565
AKAP13	3.07679e-43	1.03189e-38	1.11714
HNRNPUL1	3.13439e-43	1.05121e-38	0.872808
IFT57	5.23728e-43	1.75648e-38	0.508694
DNAJB9	5.38992e-43	1.80767e-38	0.71775
HMGN1	5.75885e-43	1.9314e-38	0.735846
MAP4K1	6.01206e-43	2.01632e-38	0.416809
ENPP4	7.43673e-43	2.49413e-38	0.387074
2021-09-06	8.19684e-43	2.74905e-38	0.78243
INAFM2	1.15273e-42	3.86603e-38	0.47198
HLA-DQA2	1.167e-42	3.91389e-38	0.914652
TTC3	1.29043e-42	4.32784e-38	0.830448
2021-09-11	1.59041e-42	5.33393e-38	0.477339
MARCKSL1	2.56844e-42	8.61402e-38	0.943684
CSF2RB	3.50143e-42	1.17431e-37	0.682622
CENPC	3.50144e-42	1.17431e-37	0.694655
LMAN1	3.87899e-42	1.30094e-37	0.588543
SVIP	4.64931e-42	1.55929e-37	0.425123
AHI1	4.71284e-42	1.58059e-37	0.404468
FBXW11	6.43499e-42	2.15817e-37	0.475711
GPR65	6.44772e-42	2.16243e-37	0.786905
SPCS2	7.08713e-42	2.37688e-37	0.676556
UCK2	9.54946e-42	3.2027e-37	0.362726
DDX3Y	1.12468e-41	3.77194e-37	0.681629
GGH	1.40034e-41	4.69645e-37	0.305215
C3orf58	1.94972e-41	6.53898e-37	0.664452
RIOK1	2.43003e-41	8.14983e-37	0.404666
FAM53B	2.79936e-41	9.38848e-37	0.486008
SMARCB1	3.73047e-41	1.25113e-36	0.573118
SLAMF7	6.01358e-41	2.01683e-36	0.363274
GRAMD4	6.06914e-41	2.03547e-36	0.475843
ZDHHC4	6.75871e-41	2.26674e-36	0.49172
NUTM2B-AS1	8.3012e-41	2.78406e-36	0.562629
SLC12A7	1.87219e-40	6.27895e-36	0.639904
PDIA4	2.91561e-40	9.77838e-36	0.470631
RANBP2	1.18244e-39	3.96568e-35	1.02895
XBP1	3.80047e-39	1.2746e-34	0.904066
CDK17	4.68306e-39	1.5706e-34	0.504263
TMED2	5.48756e-39	1.84042e-34	0.713846
BAIAP2	6.35875e-39	2.1326e-34	0.56522
SMC6	1.19958e-38	4.02316e-34	0.393898
EDEM1	1.29678e-38	4.34914e-34	0.635768
RGS1	1.94176e-38	6.51229e-34	0.830301
POLR2A	2.32681e-38	7.80367e-34	0.625858
ARHGAP5	2.7082e-38	9.08275e-34	0.445464
PFKFB3	2.93863e-38	9.85558e-34	0.910361
CALCRL	5.36758e-38	1.80018e-33	0.549296
BANP	5.69389e-38	1.90962e-33	0.478134
CIITA	5.94938e-38	1.9953e-33	0.74036
BTAF1	1.07453e-37	3.60376e-33	0.696088
MDN1	1.30692e-37	4.38316e-33	0.412765
ANKLE2	1.35995e-37	4.56099e-33	0.615773
SEC11C	1.5893e-37	5.33018e-33	0.64352
SDHAF3	2.26837e-37	7.60764e-33	0.414507
SH3GL1	2.49924e-37	8.38196e-33	0.555965
CD164	3.30838e-37	1.10957e-32	0.807764
ZHX2	3.49363e-37	1.17169e-32	0.343353
LDHB	4.3398e-37	1.45548e-32	0.757073
RNASET2	4.51625e-37	1.51466e-32	0.860963
HIST1H2BK	4.62467e-37	1.55102e-32	0.462444
GALNT2	7.71873e-37	2.58871e-32	0.528437
BRD2	7.85465e-37	2.63429e-32	0.775228
AMZ2	8.24346e-37	2.76469e-32	0.568465
PTMA	1.05535e-36	3.53943e-32	0.665798
DBI	1.16047e-36	3.89197e-32	0.999685
CNOT6L	1.58225e-36	5.30654e-32	0.494674
FN3KRP	1.8356e-36	6.15624e-32	0.389361
ATG101	2.70871e-36	9.08447e-32	0.666843
TARBP1	2.93006e-36	9.82685e-32	0.316667
MAN1A1	3.8396e-36	1.28772e-31	0.490672
SH2B3	4.01253e-36	1.34572e-31	0.606828
OTULINL	4.05903e-36	1.36132e-31	0.652289
RPLP0	1.17933e-35	3.95525e-31	0.715375
SIK1B	1.63181e-35	5.47275e-31	0.557053
NREP	1.6643e-35	5.58172e-31	0.402921
KLF3	1.78277e-35	5.97904e-31	0.776411
BUD23	1.92833e-35	6.46722e-31	0.492069
G3BP2	1.93706e-35	6.49653e-31	0.70584
DDAH2	1.99642e-35	6.69558e-31	0.698147
PTP4A1	2.46864e-35	8.27932e-31	0.815061
RPL3	3.92108e-35	1.31505e-30	0.738329
EIF4A3	4.46848e-35	1.49864e-30	0.694398
NFX1	5.03666e-35	1.68919e-30	0.37472
IGFLR1	7.7726e-35	2.60678e-30	0.61046
OSBPL3	8.43479e-35	2.82886e-30	0.378065
ITPR2	8.47684e-35	2.84296e-30	0.497809
SMIM14	9.621e-35	3.22669e-30	0.519065
HIST1H1C	9.70066e-35	3.25341e-30	0.34391
BIN1	1.13699e-34	3.81323e-30	0.644934
GRSF1	1.28649e-34	4.31464e-30	0.592706
MALT1	1.45599e-34	4.8831e-30	0.714555
MTR	1.76245e-34	5.91091e-30	0.384763
CSNK1E	1.85453e-34	6.21973e-30	0.278024
FAM214A	3.13451e-34	1.05125e-29	0.337822
BCLAF1	3.92234e-34	1.31547e-29	0.765652
KRR1	4.05309e-34	1.35932e-29	0.413219
MAP3K2	4.44951e-34	1.49228e-29	0.771494
LAPTM4A	4.81879e-34	1.61613e-29	0.696002
CLINT1	6.8085e-34	2.28344e-29	0.595955
GAB1	7.97743e-34	2.67547e-29	0.403125
ATF7IP	1.64369e-33	5.51262e-29	0.581487
AHCY	2.1151e-33	7.09362e-29	0.533747
BCL9L	2.19351e-33	7.35659e-29	0.384244
CD47	3.93358e-33	1.31924e-28	0.59421
UTRN	4.76569e-33	1.59832e-28	0.657779
A1BG	6.01992e-33	2.01896e-28	0.539279
ETV6	6.36983e-33	2.13631e-28	0.564513
RALGAPA1	8.50073e-33	2.85098e-28	0.518849
HS3ST3B1	1.01391e-32	3.40044e-28	0.331857
UBASH3B	1.24265e-32	4.16762e-28	0.561286
THEMIS2	1.45722e-32	4.88724e-28	0.833545
TMEM19	1.62282e-32	5.44261e-28	0.324614
MANF	1.79643e-32	6.02487e-28	0.467874
YTHDF2	1.81594e-32	6.09031e-28	0.548696
SELL	2.0582e-32	6.90279e-28	0.658511
ERP29	2.23837e-32	7.50704e-28	0.721429
DAAM1	2.3377e-32	7.84017e-28	0.260859
EEF1A1	2.63364e-32	8.83272e-28	0.485207
TMEM109	2.67472e-32	8.97048e-28	0.525321
MAD2L2	2.80648e-32	9.41237e-28	0.54342
RALA	3.64525e-32	1.22254e-27	0.597193
CXXC5	4.50996e-32	1.51255e-27	0.620229
IDH3A	4.54309e-32	1.52366e-27	0.451489
SRSF2	4.70473e-32	1.57787e-27	0.800294
LINC00909	4.93871e-32	1.65635e-27	0.347753
CTNS	6.39678e-32	2.14535e-27	0.326561
PDIA3	6.68891e-32	2.24333e-27	0.712893
SFT2D2	8.4352e-32	2.829e-27	0.535753
HNRNPA1	9.58232e-32	3.21372e-27	0.688384
ISG20	9.77578e-32	3.2786e-27	0.676095
PDIA6	1.37889e-31	4.62452e-27	0.458129
IDI1	1.48284e-31	4.97314e-27	0.511647
ICOSLG	1.55364e-31	5.2106e-27	0.393403
YWHAZ	1.71789e-31	5.76145e-27	0.779968
SELENOF	1.81369e-31	6.08274e-27	0.63286
AP3S1	1.8205e-31	6.1056e-27	0.661936
BAK1	2.01561e-31	6.75995e-27	0.342013
DUSP5	2.16089e-31	7.2472e-27	0.60168
IDS	2.44476e-31	8.19924e-27	0.722389
SNRNP25	3.16518e-31	1.06154e-26	0.414347
SBDS	3.67479e-31	1.23245e-26	0.569852
SLC25A29	3.90372e-31	1.30923e-26	0.457643
SKIL	4.43052e-31	1.48591e-26	0.571891
DDX6	5.25376e-31	1.76201e-26	0.452347
NCL	6.99469e-31	2.34588e-26	0.737786
NOP56	9.95823e-31	3.33979e-26	0.488116
CIRBP	9.97666e-31	3.34597e-26	0.767874
PFKP	1.15159e-30	3.86219e-26	0.377256
MGAT4A	1.29156e-30	4.33162e-26	0.477228
CD74	1.4444e-30	4.84422e-26	0.710293
SMYD2	1.47313e-30	4.94057e-26	0.301787
PARP10	1.83395e-30	6.15071e-26	0.417973
RNASE6	1.92899e-30	6.46943e-26	0.622279
HINT1	2.0065e-30	6.7294e-26	0.71149
RPS12	2.10315e-30	7.05355e-26	0.47931
TMEM39A	2.39038e-30	8.01684e-26	0.402099
CAT	2.45022e-30	8.21754e-26	0.637869
ANAPC5	2.71001e-30	9.08883e-26	0.529854
CCS	3.36823e-30	1.12964e-25	0.476032
SRPRA	4.11695e-30	1.38074e-25	0.544337
HNRNPA0	4.91664e-30	1.64894e-25	0.72036
MCM5	5.22125e-30	1.7511e-25	0.39712
IKZF1	1.08625e-29	3.64306e-25	0.576625
DCPS	1.87605e-29	6.2919e-25	0.421069
TUT4	1.88778e-29	6.33125e-25	0.41546
ZMYM2	1.9483e-29	6.53421e-25	0.427928
TRABD	2.03993e-29	6.84151e-25	0.554306
DTNBP1	2.24752e-29	7.53774e-25	0.377792
HCG18	3.3021e-29	1.10746e-24	0.311311
RAPGEF2	3.60622e-29	1.20945e-24	0.465623
MATR3.2	3.77709e-29	1.26676e-24	0.446361
TRAF3	4.60935e-29	1.54588e-24	0.367607
BRD4	5.04762e-29	1.69287e-24	0.622772
RPN2	5.46429e-29	1.83261e-24	0.564216
CBX6	5.65305e-29	1.89592e-24	0.38099
NGLY1	6.20917e-29	2.08243e-24	0.377285
USP24	6.65568e-29	2.23218e-24	0.318655
MIR155HG	1.19359e-28	4.00307e-24	0.464005
TAX1BP3	1.32588e-28	4.44672e-24	0.389691
SRSF3	2.0736e-28	6.95445e-24	0.782103
CD99	2.11099e-28	7.07984e-24	0.715579
KLF10	2.23628e-28	7.50004e-24	0.827444
RPS23	2.52088e-28	8.45451e-24	0.46244
RRM2B	2.57478e-28	8.63529e-24	0.348743
MYL6B	2.96097e-28	9.9305e-24	0.285068
ARGLU1	2.96617e-28	9.94795e-24	0.558788
OSTC	3.0517e-28	1.02348e-23	0.648484
NASP	3.08679e-28	1.03525e-23	0.471098
SELPLG	3.26861e-28	1.09623e-23	0.652837
ARID5A	3.86903e-28	1.2976e-23	0.573995
SSR4	4.39758e-28	1.47486e-23	0.681943
TBC1D8	4.73483e-28	1.58797e-23	0.541922
SRSF8	4.91405e-28	1.64807e-23	0.327448
PMS2	5.01063e-28	1.68046e-23	0.334398
NAPSA	5.38212e-28	1.80505e-23	0.280136
SND1	5.42181e-28	1.81837e-23	0.50122
SRSF10	6.25514e-28	2.09785e-23	0.466755
SCAMP4	7.75791e-28	2.60185e-23	0.45999
ADA	7.77524e-28	2.60766e-23	0.347885
APEX1	8.30197e-28	2.78431e-23	0.489883
TNRC6B	9.41033e-28	3.15604e-23	0.449872
SLC7A6	9.99483e-28	3.35207e-23	0.333241
CDK9	1.03944e-27	3.48607e-23	0.448623
TSTD1	1.06261e-27	3.56379e-23	0.325234
IGF2R	1.20559e-27	4.04331e-23	0.462848
HMGB1	1.24112e-27	4.16247e-23	0.693256
UCP2	1.68081e-27	5.6371e-23	0.750505
PTPN1	1.79286e-27	6.01291e-23	0.68035
VDAC3	2.11e-27	7.07651e-23	0.429059
CSRNP1	2.84256e-27	9.53338e-23	0.80407
MAP2K3	2.95567e-27	9.91274e-23	0.811258
RBBP8	3.34829e-27	1.12295e-22	0.370843
ARID4B	3.47503e-27	1.16545e-22	0.499492
ZNF22	4.37219e-27	1.46635e-22	0.290122
POLR3E	4.49679e-27	1.50813e-22	0.370162
RPS6	4.54351e-27	1.5238e-22	0.557455
ODF2L	5.01839e-27	1.68307e-22	0.288306
RPSA	5.69275e-27	1.90923e-22	0.662666
FPGS	5.81402e-27	1.94991e-22	0.373958
KIF5B	6.63619e-27	2.22565e-22	0.629984
SRP14	7.50527e-27	2.51712e-22	0.665269
ADAM19	7.78145e-27	2.60974e-22	0.311631
HIST1H4C	7.98517e-27	2.67807e-22	0.479402
STT3A	8.19202e-27	2.74744e-22	0.292065
ZFP36L2	8.62269e-27	2.89188e-22	0.904166
MXD4	9.98432e-27	3.34854e-22	0.346279
PRMT9	1.06056e-26	3.55689e-22	0.564963
FLT3	1.07243e-26	3.59673e-22	0.430186
HSPH1	1.60599e-26	5.38617e-22	0.594534
CCDC88A	1.7444e-26	5.85038e-22	0.649245
TM9SF2	1.78157e-26	5.97502e-22	0.551773
SARAF	1.96448e-26	6.58848e-22	0.639896
TMED10	2.32013e-26	7.78124e-22	0.512083
REXO2	2.55489e-26	8.56859e-22	0.351221
HYI	2.94413e-26	9.87401e-22	0.29679
HLA-DQA1	2.95925e-26	9.92472e-22	0.355869
SRSF6	3.1236e-26	1.04759e-21	0.523493
SPART	3.44547e-26	1.15554e-21	0.431667
NUP210	4.62361e-26	1.55067e-21	0.338195
PRKCB	5.35538e-26	1.79609e-21	0.523894
DDX27	5.3905e-26	1.80786e-21	0.43148
ILF2	6.64209e-26	2.22763e-21	0.4517
NBDY	7.2965e-26	2.4471e-21	0.434003
2021-09-09	7.61802e-26	2.55493e-21	0.517111
C1GALT1	7.95801e-26	2.66896e-21	0.341282
UFL1	1.10047e-25	3.69075e-21	0.321236
YLPM1	1.11617e-25	3.74342e-21	0.35842
P4HB	1.35723e-25	4.55189e-21	0.596432
IVD	1.50163e-25	5.03616e-21	0.32027
IFRD1	1.52357e-25	5.10976e-21	0.787623
KANSL2	1.55605e-25	5.2187e-21	0.315366
THBD	1.59985e-25	5.36559e-21	0.966494
ARID1B	3.1551e-25	1.05816e-20	0.359312
SNAP29	3.99916e-25	1.34124e-20	0.430534
APPL1	4.04196e-25	1.35559e-20	0.477341
RPS8	5.21707e-25	1.7497e-20	0.427686
PNISR	5.6081e-25	1.88084e-20	0.543271
PPP1R2	6.52171e-25	2.18725e-20	0.579115
BRF1	7.56529e-25	2.53725e-20	0.280565
RBBP7	9.51259e-25	3.19033e-20	0.364355
RAMMET	1.53975e-24	5.16401e-20	0.296566
MAN2B1	1.66699e-24	5.59077e-20	0.558844
CTSB	1.75201e-24	5.87589e-20	0.528623
IL2RG	1.89206e-24	6.34559e-20	0.348
SCFD1	1.96229e-24	6.58114e-20	0.253741
SFPQ	2.07948e-24	6.97415e-20	0.607533
MICAL1	2.08202e-24	6.98269e-20	0.534803
DDX5	2.08943e-24	7.00752e-20	0.635362
EIF5	2.49661e-24	8.37312e-20	0.649652
MPRIP	2.60501e-24	8.73667e-20	0.353762
SLC3A2	2.80434e-24	9.4052e-20	0.524537
RMDN3	2.95661e-24	9.91589e-20	0.280054
CALR	3.02974e-24	1.01611e-19	0.52714
PAIP1	3.18886e-24	1.06948e-19	0.324424
GCC2	3.70643e-24	1.24306e-19	0.443404
AK3	3.88589e-24	1.30325e-19	0.263378
SRP19	3.95872e-24	1.32768e-19	0.371246
RPS5	4.1081e-24	1.37777e-19	0.509054
SNHG7	4.7597e-24	1.59631e-19	0.506366
ARF4	4.93079e-24	1.65369e-19	0.549068
CXorf40A	4.93611e-24	1.65547e-19	0.458564
SMG1	5.66545e-24	1.90008e-19	0.375611
MYL12A	6.88663e-24	2.30964e-19	0.557226
HSP90AB1	7.16125e-24	2.40174e-19	0.61988
TMX1	7.41622e-24	2.48725e-19	0.372827
DHRS7	7.74642e-24	2.59799e-19	0.531291
RSRP1	8.08038e-24	2.71e-19	0.489746
RNASEH2B	1.03856e-23	3.48312e-19	0.319661
ATP6V0A2	1.09154e-23	3.66082e-19	0.251448
FNBP4	1.20471e-23	4.04035e-19	0.433301
RPN1	1.21723e-23	4.08236e-19	0.508874
CFAP298	1.26819e-23	4.25326e-19	0.257855
HLA-DRB5	1.41078e-23	4.73146e-19	0.323628
C12orf57	1.57254e-23	5.27397e-19	0.413658
TRIM22	1.81355e-23	6.08228e-19	0.420932
NPIPB5	2.05652e-23	6.89717e-19	0.388544
TRMT10C	2.07786e-23	6.96874e-19	0.263598
CHCHD2	2.12222e-23	7.1175e-19	0.553847
RPS27	2.1684e-23	7.27237e-19	0.482096
NUMA1	2.70212e-23	9.06238e-19	0.348024
TTC14	3.11363e-23	1.04425e-18	0.378647
SMARCE1	3.24657e-23	1.08883e-18	0.321917
SEC61G	3.60652e-23	1.20955e-18	0.584513
ZRANB2	3.66651e-23	1.22967e-18	0.378518
NUDT1	3.94401e-23	1.32274e-18	0.368092
CDC42SE2	3.97088e-23	1.33175e-18	0.397881
RBM6	4.24762e-23	1.42457e-18	0.431525
CCDC57	4.31786e-23	1.44812e-18	0.372706
UBB	4.32856e-23	1.45171e-18	0.593976
AKNA	4.47444e-23	1.50064e-18	0.411341
FRMD8	4.65965e-23	1.56275e-18	0.310141
RBM39	4.88834e-23	1.63945e-18	0.635413
UBL7	5.02598e-23	1.68561e-18	0.411195
GNL3	5.50743e-23	1.84708e-18	0.380547
ANKRD12	6.13967e-23	2.05912e-18	0.552301
TUBB6	6.26796e-23	2.10215e-18	0.508553
MACO1	6.62349e-23	2.22139e-18	0.357802
MED19	6.91041e-23	2.31761e-18	0.302144
MGAT2	7.63261e-23	2.55983e-18	0.371158
ASXL2	9.83077e-23	3.29704e-18	0.367111
MAPKAPK2	9.99768e-23	3.35302e-18	0.397064
ATP2B4	1.02783e-22	3.44715e-18	0.338225
GGA2	1.11865e-22	3.75173e-18	0.355612
SEC63	1.25994e-22	4.22559e-18	0.402111
SF1	1.50088e-22	5.03366e-18	0.492681
TTC17	1.71009e-22	5.73531e-18	0.346297
RPS4Y1	2.18041e-22	7.31265e-18	0.332724
SAFB2	2.2154e-22	7.43002e-18	0.315248
PRPF4B	2.24563e-22	7.53138e-18	0.365781
ERCC1	2.39334e-22	8.02678e-18	0.469653
HSPA13	2.45067e-22	8.21907e-18	0.341516
GALNT3	2.51524e-22	8.43561e-18	0.263813
RPS6KA4	2.79741e-22	9.38196e-18	0.422753
BDP1	3.47383e-22	1.16505e-17	0.454914
PPP6R1	3.51421e-22	1.1786e-17	0.378486
GTF2I	3.57445e-22	1.1988e-17	0.337414
CPNE3	4.32494e-22	1.4505e-17	0.326779
RBM17	4.93468e-22	1.65499e-17	0.408826
GLO1	5.42204e-22	1.81844e-17	0.344337
ADI1	7.10004e-22	2.38121e-17	0.431351
H3F3B	7.61834e-22	2.55504e-17	0.473673
SPOP	8.06862e-22	2.70605e-17	0.326939
TAGLN2	8.20797e-22	2.75279e-17	0.668549
KLF13	8.26668e-22	2.77248e-17	0.421706
C1QBP	8.86695e-22	2.9738e-17	0.379409
PNN	9.48358e-22	3.1806e-17	0.426627
SMARCA5	1.03309e-21	3.46479e-17	0.40716
C21orf2	1.09652e-21	3.6775e-17	0.306466
STAT4	1.14968e-21	3.8558e-17	0.350176
MIA3	1.23605e-21	4.14546e-17	0.443308
NUDT5	1.29751e-21	4.35158e-17	0.352422
LUC7L	1.36256e-21	4.56977e-17	0.431171
CDC123	1.51808e-21	5.09135e-17	0.333427
CCT2	1.6868e-21	5.6572e-17	0.427354
MORF4L2	1.76366e-21	5.91496e-17	0.369444
MOB4	1.76803e-21	5.92962e-17	0.433775
RPS19	2.01184e-21	6.74731e-17	0.445018
NUDT22	2.07323e-21	6.95319e-17	0.465434
SCAMP2	2.29816e-21	7.70757e-17	0.423938
CCND3	2.29884e-21	7.70985e-17	0.421665
EPC1	2.46302e-21	8.26049e-17	0.538685
ZNF791	2.73988e-21	9.18899e-17	0.310731
MED30	3.04501e-21	1.02124e-16	0.350396
MAPK1IP1L	3.44187e-21	1.15433e-16	0.520545
RPS3A	4.12907e-21	1.38481e-16	0.353127
SMU1	4.2582e-21	1.42812e-16	0.270521
CANX	4.29052e-21	1.43895e-16	0.496366
RNASEH1	4.37874e-21	1.46854e-16	0.285291
RPA1	4.53011e-21	1.51931e-16	0.264
RPL10A	4.64411e-21	1.55754e-16	0.521832
C11orf24	6.23284e-21	2.09037e-16	0.278379
TNKS2	6.28952e-21	2.10938e-16	0.416592
CFAP97	6.33032e-21	2.12306e-16	0.255567
PRPF38B	7.20066e-21	2.41496e-16	0.422861
HECTD1	7.86198e-21	2.63675e-16	0.52341
RPL22L1	8.66995e-21	2.90773e-16	0.423016
ACTN4	9.03268e-21	3.02938e-16	0.456535
RAN	9.27647e-21	3.11114e-16	0.487054
FIP1L1	1.04976e-20	3.5207e-16	0.310793
ARHGAP18	1.2967e-20	4.34888e-16	0.319562
NPM1	1.40033e-20	4.69643e-16	0.488467
IK	1.52357e-20	5.10975e-16	0.388013
ATAD2B	1.62299e-20	5.4432e-16	0.352416
UVRAG	1.64928e-20	5.53134e-16	0.317551
ISCU	1.65995e-20	5.56713e-16	0.362668
SREK1	1.85508e-20	6.22156e-16	0.3675
ISCA1	1.95125e-20	6.54411e-16	0.521929
ZNF706	2.03276e-20	6.81746e-16	0.432049
HSD17B12	2.36648e-20	7.9367e-16	0.358537
KDM6B	2.44619e-20	8.20405e-16	0.608003
IQGAP2	2.4543e-20	8.23124e-16	0.427671
AREG	2.7709e-20	9.29303e-16	0.651055
DENND4A	2.93709e-20	9.85042e-16	0.442876
TFDP2	3.30586e-20	1.10872e-15	0.254202
ABCE1	3.45312e-20	1.15811e-15	0.256877
EEF2	3.51283e-20	1.17813e-15	0.542468
MKNK2	3.90759e-20	1.31053e-15	0.427828
EMC4	3.90944e-20	1.31115e-15	0.310875
FUS	3.93345e-20	1.3192e-15	0.620026
TGIF2	4.48934e-20	1.50564e-15	0.305558
TMEM87A	4.76231e-20	1.59718e-15	0.272473
RPS27A	4.77917e-20	1.60284e-15	0.342808
ALG5	5.01911e-20	1.68331e-15	0.302482
PPIA	5.0513e-20	1.6941e-15	0.427469
CUX1	5.92477e-20	1.98705e-15	0.468193
FAM53C	6.04472e-20	2.02728e-15	0.387961
BEX4	6.67565e-20	2.23888e-15	0.310289
TNFSF8	6.72845e-20	2.25659e-15	0.315236
MED10	7.19415e-20	2.41278e-15	0.332655
TMEM50B	7.26003e-20	2.43487e-15	0.321505
PTMS	7.36482e-20	2.47001e-15	0.251394
DNAJC4	8.43411e-20	2.82863e-15	0.412091
UNC93B1	9.2434e-20	3.10005e-15	0.431074
TAF7	9.55166e-20	3.20344e-15	0.368201
ARMH1	9.79106e-20	3.28373e-15	0.310855
PPHLN1	1.0348e-19	3.47051e-15	0.299625
TCEA1	1.28259e-19	4.30154e-15	0.437652
KAT6B	1.3017e-19	4.36564e-15	0.343269
MFSD12	1.33131e-19	4.46495e-15	0.310156
ARID2	1.38792e-19	4.65481e-15	0.262518
TM9SF3	1.41139e-19	4.73352e-15	0.40024
UBN1	1.65312e-19	5.54424e-15	0.327586
2021-09-07	1.7662e-19	5.92348e-15	0.345674
PPM1G	1.82554e-19	6.1225e-15	0.395942
RNF125	1.88602e-19	6.32534e-15	0.261854
TGFBI	1.9403e-19	6.50737e-15	0.511983
GLG1	2.12731e-19	7.13458e-15	0.44996
GMCL1	2.22493e-19	7.46196e-15	0.25486
ANXA11	2.2391e-19	7.50949e-15	0.543555
ID2	2.28726e-19	7.67102e-15	0.949818
SOCS1	2.49086e-19	8.35385e-15	0.347825
ATP11B	2.59341e-19	8.69776e-15	0.316055
SMC5	2.70001e-19	9.05528e-15	0.297576
PSIP1	3.3627e-19	1.12778e-14	0.308155
RBMX	3.84941e-19	1.29101e-14	0.415942
ARL6IP1	3.97279e-19	1.3324e-14	0.380602
CPSF6	4.33633e-19	1.45432e-14	0.264075
ARAP2	4.73432e-19	1.5878e-14	0.363747
GOLGA4	5.05493e-19	1.69532e-14	0.331692
P2RX1	5.15067e-19	1.72743e-14	0.32477
BPTF	5.43653e-19	1.8233e-14	0.354566
PHF1	5.53656e-19	1.85685e-14	0.295119
GTF3A	7.40967e-19	2.48506e-14	0.371372
PHC3	7.60854e-19	2.55175e-14	0.263508
PHYKPL	8.32104e-19	2.79071e-14	0.374393
PRPF8	9.24314e-19	3.09996e-14	0.343392
RBBP4	9.36907e-19	3.1422e-14	0.374082
HSPA9	9.77112e-19	3.27704e-14	0.397477
HNRNPH1	1.00109e-18	3.35747e-14	0.427467
DERL2	1.09336e-18	3.66691e-14	0.279763
DAPK1	1.51977e-18	5.097e-14	0.381029
FAM162A	1.52928e-18	5.12891e-14	0.253965
COPB1	1.70933e-18	5.73274e-14	0.311045
PCM1	1.76069e-18	5.90501e-14	0.396125
EEF1B2	1.80256e-18	6.04542e-14	0.459681
AKAP9	1.87038e-18	6.27288e-14	0.367589
CCDC69	2.05182e-18	6.88141e-14	0.37514
CNOT2	2.25044e-18	7.54752e-14	0.365966
DFFA	2.29333e-18	7.69136e-14	0.266783
RCN2	2.63995e-18	8.85386e-14	0.259974
NFATC2IP	2.68331e-18	8.99929e-14	0.276853
ZNF428	2.88708e-18	9.68268e-14	0.309917
SH3TC1	2.95966e-18	9.92611e-14	0.448725
MLF2	2.98708e-18	1.00181e-13	0.422352
RSRC2	3.40733e-18	1.14275e-13	0.418181
BCAP31	4.05958e-18	1.3615e-13	0.307378
NARF	4.27581e-18	1.43402e-13	0.475867
PAFAH1B2	4.74754e-18	1.59223e-13	0.28027
ATF5	4.89359e-18	1.64121e-13	0.724944
REL	5.13269e-18	1.7214e-13	0.562715
ARID3A	5.2766e-18	1.76966e-13	0.293582
UBXN4	5.42495e-18	1.81942e-13	0.445289
TNNI2	5.4751e-18	1.83624e-13	0.282323
RPA3	5.53909e-18	1.8577e-13	0.259826
TMEM59	5.92786e-18	1.98809e-13	0.346738
HNRNPDL	6.18193e-18	2.07329e-13	0.502466
ZNF326	6.45705e-18	2.16556e-13	0.277817
SRSF5	7.09917e-18	2.38092e-13	0.495279
GTF2B	7.54348e-18	2.52993e-13	0.430279
HLA-DOA	7.89454e-18	2.64767e-13	0.289397
HVCN1	8.16445e-18	2.73819e-13	0.298657
SNHG8	9.8289e-18	3.29642e-13	0.450946
CNPY3	1.05592e-17	3.54135e-13	0.4229
RPS18	1.06224e-17	3.56254e-13	0.438974
TMF1	1.09959e-17	3.68782e-13	0.359145
UBE2E3	1.10182e-17	3.69529e-13	0.277618
GUK1	1.15367e-17	3.86917e-13	0.466954
SSR3	1.39048e-17	4.66338e-13	0.446306
BAG1	1.41325e-17	4.73975e-13	0.405697
QRICH1	1.43587e-17	4.81563e-13	0.281114
SEC61A1	1.48272e-17	4.97276e-13	0.37898
DNAJC3	1.49273e-17	5.00633e-13	0.323542
SDR39U1	1.57935e-17	5.29683e-13	0.328246
RNF149	1.61487e-17	5.41595e-13	0.526535
RPS3	1.66271e-17	5.57641e-13	0.307017
NDRG1	1.70357e-17	5.71345e-13	0.468232
RPL5	2.08949e-17	7.00775e-13	0.395045
ZNF292	2.20699e-17	7.40181e-13	0.307702
MAPRE2	2.21989e-17	7.44507e-13	0.328078
STIM1	2.2447e-17	7.52828e-13	0.2755
ST14	2.32298e-17	7.79081e-13	0.292905
ARFGAP3	2.34512e-17	7.86505e-13	0.429542
RREB1	2.36729e-17	7.93941e-13	0.254185
AKIRIN1	2.43337e-17	8.16102e-13	0.359784
NUCKS1	2.45031e-17	8.21785e-13	0.312817
POLR2B	2.93927e-17	9.85771e-13	0.310163
HNRNPR	3.33154e-17	1.11733e-12	0.329962
SF3B4	3.51955e-17	1.18039e-12	0.259271
TOPORS	3.57625e-17	1.1994e-12	0.278526
BOLA2-SMG1P6	3.64001e-17	1.22079e-12	0.308685
UNC50	3.90168e-17	1.30855e-12	0.28291
CYSLTR1	3.90931e-17	1.3111e-12	0.270881
PIN1	3.94505e-17	1.32309e-12	0.33539
TTC37	4.42604e-17	1.4844e-12	0.296766
G3BP1	4.73706e-17	1.58871e-12	0.262619
ERAP1	5.71286e-17	1.91598e-12	0.267335
HLA-DMA	5.87508e-17	1.97038e-12	0.41692
SRSF11	6.08876e-17	2.04205e-12	0.413494
TUBB4B	6.54008e-17	2.19341e-12	0.509888
AC004687.1	7.26756e-17	2.43739e-12	0.45667
CHRAC1	7.37229e-17	2.47252e-12	0.303278
SNRNP200	7.53903e-17	2.52844e-12	0.299501
DDOST	8.56121e-17	2.87126e-12	0.361094
MUC20-OT1	8.58352e-17	2.87874e-12	0.315059
SAP30BP	1.1596e-16	3.88906e-12	0.35319
SLU7	1.19767e-16	4.01675e-12	0.341862
SCAF11	1.21199e-16	4.06478e-12	0.350323
B4GALT1	1.22468e-16	4.10733e-12	0.487101
LRRC41	1.27661e-16	4.28149e-12	0.297196
WDFY2	1.55526e-16	5.21604e-12	0.290019
EFCAB14	1.56285e-16	5.24149e-12	0.302769
RPS4X	1.82635e-16	6.12522e-12	0.348541
DNAJB11	1.95682e-16	6.56278e-12	0.401744
ZNF451	2.04434e-16	6.8563e-12	0.291022
VCP	2.06473e-16	6.9247e-12	0.361287
GPBP1	2.31493e-16	7.76382e-12	0.477032
MAGOH	2.49931e-16	8.38219e-12	0.26445
RSBN1	3.21296e-16	1.07756e-11	0.277252
PPP4R3B	3.48857e-16	1.17e-11	0.324125
ZNF800	3.61933e-16	1.21385e-11	0.312276
QDPR	4.15466e-16	1.39339e-11	0.284526
NIN	4.2064e-16	1.41074e-11	0.289242
PPIG	4.31329e-16	1.44659e-11	0.419082
TOMM20	4.98481e-16	1.67181e-11	0.389678
USP7	4.98938e-16	1.67334e-11	0.292824
CLK1	5.24766e-16	1.75996e-11	0.30938
FEZ2	5.55559e-16	1.86323e-11	0.318876
ACAP1	6.12884e-16	2.05549e-11	0.251133
TAF15	6.30699e-16	2.11524e-11	0.397567
SEC31A	7.43213e-16	2.49259e-11	0.26224
SYNRG	7.50035e-16	2.51547e-11	0.267834
PRRC2A	9.5838e-16	3.21422e-11	0.263625
HP1BP3	9.72522e-16	3.26165e-11	0.321623
SNRPA1	9.87041e-16	3.31034e-11	0.262788
MTDH	1.0037e-15	3.3662e-11	0.409499
HNRNPA2B1	1.01217e-15	3.39461e-11	0.433605
VPS36	1.07536e-15	3.60654e-11	0.281645
THUMPD3-AS1	1.12268e-15	3.76524e-11	0.358484
OGDH	1.21273e-15	4.06725e-11	0.336974
NFKBID	1.23326e-15	4.13611e-11	0.37768
CNOT7	1.27612e-15	4.27984e-11	0.275036
SF3B2	1.36037e-15	4.56241e-11	0.300718
SENP6	1.37304e-15	4.60491e-11	0.341199
POLR2J3.2	1.42804e-15	4.78936e-11	0.252775
EMB	1.61864e-15	5.42859e-11	0.282951
LINC02256	1.71596e-15	5.75498e-11	0.303309
SSR1	1.74077e-15	5.83819e-11	0.34485
SELENOT	1.76362e-15	5.91482e-11	0.263516
HSPE1	1.80249e-15	6.04518e-11	0.520655
LUC7L3	1.87832e-15	6.29951e-11	0.26147
PAFAH1B1	1.91355e-15	6.41767e-11	0.337426
HDAC2	1.92256e-15	6.44788e-11	0.260222
ATP5F1A	2.16088e-15	7.24715e-11	0.39707
HLA-A	2.19821e-15	7.37234e-11	0.406402
RGS2	2.23085e-15	7.48183e-11	0.69601
PRKRA	2.23808e-15	7.50608e-11	0.255654
PBRM1	2.26647e-15	7.60128e-11	0.326429
RPL35	2.45254e-15	8.22531e-11	0.333374
CCT7	2.49179e-15	8.35697e-11	0.289898
PRDX6	2.59231e-15	8.69408e-11	0.354696
RBM12	3.01215e-15	1.01021e-10	0.265555
GNL2	3.0398e-15	1.01949e-10	0.272216
SON	3.15822e-15	1.0592e-10	0.444822
GNPTAB	3.41708e-15	1.14602e-10	0.258767
CEP350	3.51967e-15	1.18043e-10	0.278152
GPAA1	3.53242e-15	1.1847e-10	0.317733
POGZ	3.57116e-15	1.19769e-10	0.272792
KRTCAP2	3.64105e-15	1.22113e-10	0.335523
VPS13C	3.6739e-15	1.23215e-10	0.329095
HIVEP2	3.75034e-15	1.25779e-10	0.374635
TMEM141	3.83118e-15	1.2849e-10	0.2799
CNDP2	4.34139e-15	1.45602e-10	0.271559
DMXL1	4.89283e-15	1.64096e-10	0.346233
LARS	4.94799e-15	1.65946e-10	0.253772
PAIP2	5.08706e-15	1.7061e-10	0.375305
UBE3A	5.23353e-15	1.75522e-10	0.253333
USP38	5.48842e-15	1.84071e-10	0.387219
CCDC12	5.60675e-15	1.88039e-10	0.285664
BBX	5.69584e-15	1.91027e-10	0.313496
IKBKB	5.98397e-15	2.0069e-10	0.256353
UBC	6.42435e-15	2.1546e-10	0.393323
NOP53	6.6838e-15	2.24161e-10	0.384974
ERGIC2	7.47044e-15	2.50544e-10	0.266509
THOC2	8.23738e-15	2.76265e-10	0.295736
CERK	8.26585e-15	2.7722e-10	0.259162
YTHDC1	8.36189e-15	2.80441e-10	0.252637
FKBP3	8.95977e-15	3.00493e-10	0.2678
RBBP6	9.27036e-15	3.10909e-10	0.330697
RPL23A	9.98842e-15	3.34992e-10	0.38127
M6PR	1.06399e-14	3.56842e-10	0.382115
SUPT5H	1.11918e-14	3.75352e-10	0.347122
UBE2J1	1.24328e-14	4.16972e-10	0.398537
PA2G4	1.2496e-14	4.19091e-10	0.343254
SKP1	1.27182e-14	4.26543e-10	0.349094
CYP20A1	1.34941e-14	4.52565e-10	0.250764
NIPBL	1.36649e-14	4.58293e-10	0.314742
SRD5A1	1.40583e-14	4.71487e-10	0.313381
2021-09-02	1.52331e-14	5.10888e-10	0.303015
NSMCE1	1.61309e-14	5.41e-10	0.273492
JOSD1	1.64176e-14	5.50614e-10	0.354208
DAD1	1.64338e-14	5.51157e-10	0.357453
NEMF	1.67364e-14	5.61307e-10	0.254431
SPCS3	1.84176e-14	6.17689e-10	0.316335
ADD1	1.85423e-14	6.2187e-10	0.25566
BIRC6	2.02898e-14	6.80478e-10	0.320491
SERINC1	2.18635e-14	7.33257e-10	0.322566
FOXP1	2.35747e-14	7.90647e-10	0.357913
EIF5A	2.3694e-14	7.94648e-10	0.268936
SETD2	2.57843e-14	8.64755e-10	0.264888
MGST2	2.79238e-14	9.36509e-10	0.258279
SRRM2	3.26184e-14	1.09396e-09	0.426637
UFC1	4.10824e-14	1.37782e-09	0.279097
GTF2F1	4.12447e-14	1.38327e-09	0.280894
KDM5A	4.45766e-14	1.49501e-09	0.32213
RBM8A	4.79643e-14	1.60863e-09	0.321462
GAK	4.87579e-14	1.63524e-09	0.327889
RPL13	5.54833e-14	1.8608e-09	0.309214
TRAPPC8	5.59444e-14	1.87626e-09	0.294978
UBL3	5.74105e-14	1.92543e-09	0.300007
RBM25	5.88216e-14	1.97276e-09	0.36221
FBL	6.03814e-14	2.02507e-09	0.317347
USF2	6.45466e-14	2.16476e-09	0.354848
EIF4B	7.84789e-14	2.63202e-09	0.379956
SET	8.17822e-14	2.74281e-09	0.311307
RNPS1	8.56994e-14	2.87419e-09	0.325513
SYNGR2	9.24636e-14	3.10104e-09	0.422489
TAX1BP1	1.00022e-13	3.35453e-09	0.279091
HLA-DMB	1.00314e-13	3.36432e-09	0.345216
RPS28	1.04846e-13	3.51631e-09	0.275508
BZW1	1.1119e-13	3.72908e-09	0.391595
ANAPC16	1.12499e-13	3.77299e-09	0.329096
GTPBP1	1.14936e-13	3.85474e-09	0.255391
BID	1.2242e-13	4.10571e-09	0.392876
ARIH2	1.23471e-13	4.14097e-09	0.282469
PDPK1	1.24244e-13	4.1669e-09	0.329627
SLC39A10	1.26388e-13	4.2388e-09	0.267761
ZFAND6	1.32789e-13	4.45348e-09	0.258013
USP36	1.42444e-13	4.77729e-09	0.395619
MAD1L1	1.45466e-13	4.87865e-09	0.253887
CSNK1D	1.81364e-13	6.0826e-09	0.265813
SCARB2	1.97813e-13	6.63424e-09	0.259911
UBE2D2	2.04438e-13	6.85645e-09	0.313148
PHF3	2.15636e-13	7.23199e-09	0.254984
SECISBP2L	2.16232e-13	7.25198e-09	0.272044
TGFB1	2.3224e-13	7.78886e-09	0.338868
TGFBR2	2.32537e-13	7.79881e-09	0.279449
ARF1	2.69556e-13	9.04037e-09	0.361107
MED13L	3.13329e-13	1.05084e-08	0.294112
RPS25	3.16538e-13	1.0616e-08	0.322545
SEC16A	3.18683e-13	1.0688e-08	0.311254
CUL5	3.20765e-13	1.07578e-08	0.325547
CASP8	3.29043e-13	1.10355e-08	0.394307
GGNBP2	3.33246e-13	1.11764e-08	0.341722
DCTN4	3.41977e-13	1.14692e-08	0.264362
USP16	3.44467e-13	1.15527e-08	0.342567
UBE2A	3.57079e-13	1.19757e-08	0.283924
PPP1R10	3.64979e-13	1.22406e-08	0.307586
NUP98	3.80364e-13	1.27567e-08	0.28416
ETF1	4.02743e-13	1.35072e-08	0.29548
TAPBP	4.0535e-13	1.35946e-08	0.265702
TMEM70	4.14816e-13	1.39121e-08	0.264457
FBRS	4.19452e-13	1.40676e-08	0.27843
PPP2CA	4.19613e-13	1.4073e-08	0.335617
JTB	5.14076e-13	1.72411e-08	0.251084
DNAJA1	5.21006e-13	1.74735e-08	0.319111
NR4A1	5.31697e-13	1.7832e-08	0.474398
EIF4G2	7.31634e-13	2.45376e-08	0.41735
C11orf58	7.797e-13	2.61496e-08	0.274215
NHP2	8.25095e-13	2.7672e-08	0.302674
SERINC3	8.6136e-13	2.88883e-08	0.309856
PRRC2C	9.17862e-13	3.07833e-08	0.352
AES	9.4772e-13	3.17846e-08	0.318424
FRYL	1.14193e-12	3.8298e-08	0.278236
RNF5	1.37921e-12	4.62561e-08	0.263642
NRDC	1.37991e-12	4.62794e-08	0.267759
TDG	1.49613e-12	5.01773e-08	0.270424
ZBTB1	1.61634e-12	5.42089e-08	0.367236
ZFP36	1.61961e-12	5.43183e-08	0.524497
UBE2K	1.63894e-12	5.49667e-08	0.270671
SUB1	1.69066e-12	5.67014e-08	0.320743
TMUB1	1.87317e-12	6.28223e-08	0.293484
TACC1	2.02602e-12	6.79487e-08	0.325179
SATB1	2.04859e-12	6.87056e-08	0.324277
EDF1	2.30817e-12	7.74113e-08	0.326591
PLA2G16	2.61295e-12	8.76333e-08	0.258803
RPL7A	2.6847e-12	9.00394e-08	0.275231
SNRPD2	2.77219e-12	9.29737e-08	0.285723
TAF9	2.82745e-12	9.48271e-08	0.294851
SLC25A36	3.1408e-12	1.05336e-07	0.276986
NSD3	3.86179e-12	1.29517e-07	0.293007
HMGN3	4.07711e-12	1.36738e-07	0.253193
BTG2	4.45566e-12	1.49434e-07	0.398653
SRP72	4.98888e-12	1.67317e-07	0.281926
MAEA	5.3744e-12	1.80247e-07	0.263021
FAM13B	6.07606e-12	2.03779e-07	0.269747
SRRM1	6.64333e-12	2.22804e-07	0.340231
XRCC6	6.69838e-12	2.2465e-07	0.276014
NRBP1	7.62108e-12	2.55596e-07	0.264327
SAP18	1.07337e-11	3.59987e-07	0.254814
DUSP22	1.59482e-11	5.34872e-07	0.282137
UBE2S	1.89338e-11	6.35001e-07	0.260302
PTBP1	2.02758e-11	6.8001e-07	0.273761
RPL21	2.04494e-11	6.85832e-07	0.28435
AFF4	2.05856e-11	6.90401e-07	0.330606
HM13	2.17683e-11	7.30065e-07	0.33631
SYTL3	2.22674e-11	7.46805e-07	0.306732
MMADHC	2.59579e-11	8.70578e-07	0.272572
TRIM44	3.35465e-11	1.12508e-06	0.297523
NOLC1	3.50107e-11	1.17419e-06	0.274727
PQBP1	3.78955e-11	1.27094e-06	0.307102
COMMD6	3.85642e-11	1.29337e-06	0.33146
TPR	3.96573e-11	1.33003e-06	0.288146
TMBIM6	4.22537e-11	1.4171e-06	0.279116
RPL6	4.4711e-11	1.49952e-06	0.255202
LAP3	4.54809e-11	1.52534e-06	0.254907
ERGIC3	4.7662e-11	1.59849e-06	0.277395
MT-ND4L	4.82712e-11	1.61892e-06	0.315718
CHD2	4.9225e-11	1.65091e-06	0.314287
RNF114	5.36974e-11	1.8009e-06	0.348885
SNRPB	5.67713e-11	1.90399e-06	0.264643
MYDGF	6.77547e-11	2.27236e-06	0.268839
TXN	7.48128e-11	2.50907e-06	0.275955
HEXIM1	7.55081e-11	2.53239e-06	0.267188
EIF3L	7.65366e-11	2.56688e-06	0.306025
PTBP3	7.68038e-11	2.57585e-06	0.251977
CCDC59	8.34725e-11	2.7995e-06	0.26962
ATP5F1B	8.63627e-11	2.89643e-06	0.305319
GNA13	9.17143e-11	3.07592e-06	0.297825
ITPR1	1.18483e-10	3.97368e-06	0.305942
TOB2	1.30241e-10	4.36802e-06	0.298488
AGPAT2	1.44956e-10	4.86154e-06	0.398292
INTS10	1.51525e-10	5.08183e-06	0.253128
NAPA	1.57819e-10	5.29293e-06	0.281244
TMED4	1.58865e-10	5.32802e-06	0.25636
SF3B1	1.77936e-10	5.96763e-06	0.311634
ENSA	2.00365e-10	6.71983e-06	0.25109
RPL9	3.28569e-10	1.10195e-05	0.253911
SPATA13	3.38017e-10	1.13364e-05	0.293157
ELF2	3.81918e-10	1.28088e-05	0.286717
TROVE2	4.13613e-10	1.38718e-05	0.271639
MEF2D	4.42652e-10	1.48457e-05	0.28491
HSP90AA1	5.26154e-10	1.76462e-05	0.401148
NCF1	6.31144e-10	2.11673e-05	0.261732
SNHG15	8.62783e-10	2.8936e-05	0.257871
EWSR1	1.00931e-09	3.38501e-05	0.339803
TCERG1	1.3581e-09	4.55479e-05	0.256999
KTN1	1.62509e-09	5.45023e-05	0.259931
SSR2	2.30961e-09	7.74598e-05	0.293827
RASSF5	3.06575e-09	0.000102819	0.278899
NBPF14	3.31091e-09	0.000111041	0.279959
NAP1L1	3.7304e-09	0.00012511	0.278391
HSPD1	4.39493e-09	0.000147397	0.284608
HNRNPC	4.5512e-09	0.000152638	0.300416
RPL4	4.60334e-09	0.000154387	0.314656
RPS29	5.3822e-09	0.000180508	0.283325
PTPN2	5.80616e-09	0.000194727	0.272409
RBM3	6.83411e-09	0.000229202	0.312829
HNRNPD	8.16186e-09	0.000273732	0.254454
DDX3X	1.55344e-08	0.000520992	0.274822
RPL27	2.36427e-08	0.000792928	0.299263
TOB1	2.51658e-08	0.000844012	0.270594
VIM	2.79614e-08	0.000937769	0.337959
PHACTR1	3.18527e-08	0.00106827	0.268425
NR1H2	3.39747e-08	0.00113944	0.258969
LDHA	3.8204e-08	0.00128128	0.265816

## Sheet: C6-Mye
gene	p_val	p_val_adj	avg_logFC
SLCO2B1	3.66264e-121	1.22838e-116	1.20996
MRC1	6.11173e-85	2.04975e-80	1.50522
PLTP	3.81735e-84	1.28026e-79	1.58801
GPNMB	4.76487e-81	1.59804e-76	1.08827
C1QC	1.32158e-77	4.43232e-73	1.96142
SELENOP	7.10344e-77	2.38235e-72	2.06032
A2M	1.05178e-74	3.52747e-70	0.986232
APOC1	1.31797e-74	4.42022e-70	1.71065
FOLR2	8.32384e-74	2.79165e-69	1.32314
FPR3	2.54474e-73	8.53455e-69	0.616764
C1QB	2.79506e-73	9.37408e-69	1.96494
C1QA	3.23986e-69	1.08658e-64	1.9949
DAB2	5.14466e-69	1.72542e-64	1.13271
MSR1	6.31149e-69	2.11675e-64	1.01898
PMP22	5.40191e-68	1.81169e-63	1.0208
MERTK	9.5216e-68	3.19335e-63	0.66284
OLFML2B	2.12584e-67	7.12964e-63	0.539252
LILRB5	1.20901e-60	4.05477e-56	0.557204
GPR34	7.13608e-60	2.3933e-55	0.685957
RGL1	7.17365e-59	2.4059e-54	0.534871
CPM	5.51025e-58	1.84803e-53	0.940048
TREM2	6.95899e-58	2.33391e-53	0.620588
APOE	1.36515e-56	4.57845e-52	1.60447
RGS1	9.3091e-56	3.12209e-51	1.58976
NRP2	1.32186e-55	4.43326e-51	0.583834
SLC1A3	3.39767e-54	1.13951e-49	0.872618
SLC40A1	1.30243e-52	4.36807e-48	1.0747
SDS	1.36344e-51	4.57269e-47	1.17258
MS4A4A	1.89878e-50	6.36814e-46	1.21903
PLAU	3.68109e-50	1.23456e-45	0.884068
VSIG4	4.26973e-47	1.43198e-42	0.676968
LGMN	6.22746e-47	2.08857e-42	1.39667
RNASE1	7.82579e-46	2.62461e-41	1.87357
SERPING1	2.17316e-45	7.28835e-41	0.660539
SIGLEC1	9.57788e-45	3.21223e-40	0.550808
ID3	6.30301e-44	2.11391e-39	0.633104
ABCA1	1.84072e-43	6.1734e-39	0.996544
MMP14	2.61697e-43	8.77678e-39	0.40073
LTC4S	3.82053e-43	1.28133e-38	0.574425
FCGR3A	8.82488e-42	2.95969e-37	0.587969
ARL4C	2.47437e-40	8.29853e-36	1.1953
FCHO2	2.59505e-40	8.70328e-36	0.495627
ARHGAP18	9.47458e-40	3.17758e-35	0.835295
CTSL	4.86308e-39	1.63098e-34	1.38499
ME1	6.67879e-39	2.23993e-34	0.461898
MS4A7	2.19993e-38	7.37813e-34	1.17607
SLC16A10	4.85507e-38	1.62829e-33	0.823019
SH3PXD2B	2.28869e-37	7.67582e-33	0.568548
C3AR1	3.40718e-37	1.1427e-32	0.602113
STARD13	3.7897e-37	1.27099e-32	0.379467
CTSC	4.11903e-37	1.38144e-32	1.11004
SLAMF8	5.01815e-37	1.68299e-32	0.431666
CD84	6.7426e-37	2.26133e-32	0.532263
SMPDL3A	9.86792e-36	3.3095e-31	0.602336
ACP5	7.52876e-35	2.52499e-30	0.940499
CCL4L2	8.4017e-35	2.81776e-30	2.32372
CTSB	1.06779e-34	3.58114e-30	1.25162
AKR1B1	4.79086e-34	1.60676e-29	0.618011
NRP1	1.53271e-33	5.14042e-29	0.478782
FUCA1	2.19456e-33	7.36012e-29	0.742081
CSF1R	3.7118e-33	1.24486e-28	0.863926
CD59	4.08704e-33	1.37071e-28	0.527313
TSPAN4	6.64405e-33	2.22828e-28	0.601196
PDE4DIP	9.89331e-33	3.31802e-28	0.658994
ANKH	1.43368e-32	4.80829e-28	0.509061
ACP2	2.38467e-32	7.99772e-28	0.295303
C3	3.327e-32	1.11581e-27	0.527863
AXL	1.80223e-31	6.0443e-27	0.391539
CD81	1.18475e-30	3.97341e-26	0.711929
ABCC5	1.72647e-30	5.79022e-26	0.315347
DOCK4	5.20934e-30	1.74711e-25	0.485558
LGALS3BP	8.74018e-30	2.93128e-25	0.263194
CCL4	1.81105e-29	6.0739e-25	2.21168
AP2A2	2.42264e-29	8.12507e-25	0.346031
OSBPL1A	5.89583e-29	1.97735e-24	0.284548
MAF	1.14717e-28	3.84739e-24	0.56835
HLA-DQA1	1.47913e-28	4.96071e-24	0.87508
PLA2G7	1.49687e-28	5.02022e-24	0.617377
LMNA	3.84432e-28	1.28931e-23	1.22674
PLD3	4.12304e-28	1.38279e-23	0.883087
PIK3IP1	4.27361e-28	1.43328e-23	0.348767
SRGAP1	6.50906e-28	2.18301e-23	0.478509
NPC2	6.63767e-28	2.22614e-23	0.73802
CD163	1.19762e-27	4.01659e-23	0.913023
IER3	1.89113e-27	6.34246e-23	1.22273
RASSF4	2.27679e-27	7.6359e-23	0.572726
KCNMA1	3.25151e-27	1.09049e-22	0.59627
LPAR6	8.84527e-27	2.96653e-22	0.522684
CD72	1.07296e-26	3.59849e-22	0.527527
GLUL	1.2611e-26	4.22946e-22	0.934854
KLF4	1.81925e-26	6.10141e-22	1.34485
MFSD1	3.01678e-26	1.01177e-21	0.738403
HLA-DOA	3.63106e-26	1.21778e-21	0.486007
GADD45B	1.47956e-25	4.96214e-21	1.197
GPR183	1.57286e-25	5.27506e-21	0.714932
TTYH3	5.42958e-25	1.82097e-20	0.54922
CREBL2	1.96855e-24	6.60213e-20	0.424479
SGK1	2.12152e-24	7.11514e-20	1.35946
ELL2	3.36934e-24	1.13001e-19	0.793188
CD68	4.1315e-24	1.38562e-19	0.803088
MARCKS	4.28704e-24	1.43779e-19	0.577924
CREG1	6.74794e-24	2.26312e-19	0.660534
CD9	7.69047e-24	2.57923e-19	0.660472
RAB20	1.00582e-23	3.37333e-19	0.759582
FCGR2A	1.07355e-23	3.60047e-19	0.931441
HERPUD1	2.02691e-23	6.79787e-19	0.834207
PLIN2	3.55739e-23	1.19308e-18	0.974389
SLC19A2	3.69991e-23	1.24088e-18	0.392892
ADAP2	3.70032e-23	1.24101e-18	0.449157
ABHD12	3.9645e-23	1.32962e-18	0.425921
HLA-DPA1	4.03583e-23	1.35354e-18	0.792405
CXCL16	5.86695e-23	1.96766e-18	0.684063
CH25H	6.99647e-23	2.34648e-18	1.30196
HLA-DMA	7.20287e-23	2.4157e-18	0.758328
ERRFI1	7.34693e-23	2.46401e-18	0.623642
STAB1	9.61925e-23	3.2261e-18	0.787712
KLHL6	1.51355e-22	5.07613e-18	0.335682
HLA-DRB1	1.60762e-22	5.39164e-18	0.813653
BEX3	2.00865e-22	6.73662e-18	0.334988
CD74	2.51043e-22	8.41949e-18	0.69972
INSIG1	5.69196e-22	1.90897e-17	0.863243
MEF2A	6.41855e-22	2.15265e-17	0.4843
FNIP2	6.56747e-22	2.2026e-17	0.541054
SERTAD1	7.00967e-22	2.3509e-17	0.579646
SLC29A1	1.19126e-21	3.99525e-17	0.31206
CXCL2	1.25399e-21	4.20563e-17	1.13034
ZFP36	1.56134e-21	5.23641e-17	1.06982
DNAJB1	1.68029e-21	5.63535e-17	1.13812
HLA-DPB1	2.16645e-21	7.26583e-17	0.671495
TFRC	2.63763e-21	8.84607e-17	1.12007
GPR137B	3.93619e-21	1.32012e-16	0.419414
ENG	4.0648e-21	1.36325e-16	0.324424
HLA-DRA	5.09272e-21	1.708e-16	0.704279
NR4A2	8.15844e-21	2.73618e-16	0.977453
ATF3	1.75125e-20	5.87333e-16	1.1572
PEBP1	2.10639e-20	7.0644e-16	0.442821
RASGEF1B	2.26796e-20	7.60627e-16	0.568438
FCGRT	2.65482e-20	8.90374e-16	0.687271
MS4A6A	3.31326e-20	1.1112e-15	0.720058
LAIR1	3.63461e-20	1.21898e-15	0.553619
SDSL	3.87164e-20	1.29847e-15	0.286939
F13A1	4.0232e-20	1.3493e-15	0.921348
PTGS1	4.39179e-20	1.47292e-15	0.253007
CEP170	6.37578e-20	2.13831e-15	0.421487
LIPA	6.53696e-20	2.19236e-15	0.57104
CCDC107	2.06919e-19	6.93965e-15	0.472218
IL18	2.23031e-19	7.48001e-15	0.382666
TM6SF1	2.45878e-19	8.24624e-15	0.323214
MAFF	2.98869e-19	1.00235e-14	0.738563
PSAP	3.60534e-19	1.20916e-14	0.678634
FMN1	5.44865e-19	1.82737e-14	0.408514
CCL3	6.77493e-19	2.27217e-14	1.66206
ZNF331	7.2024e-19	2.41554e-14	0.838995
RHOB	7.20798e-19	2.41741e-14	1.17321
GLA	1.1597e-18	3.88942e-14	0.687474
ZFAND5	1.21861e-18	4.08698e-14	0.974303
MCOLN1	1.30005e-18	4.3601e-14	0.476888
HEXA	1.34616e-18	4.51474e-14	0.397303
CXCL3	1.44773e-18	4.8554e-14	1.28494
CD83	2.12458e-18	7.12543e-14	1.01687
EPB41L2	2.30219e-18	7.72107e-14	0.292652
HLA-DRB5	3.00483e-18	1.00776e-13	0.781442
SNX9	3.39444e-18	1.13843e-13	0.563854
DST	3.66942e-18	1.23065e-13	0.34376
ICAM1	7.72418e-18	2.59053e-13	0.819093
FUCA2	1.23195e-17	4.13171e-13	0.407654
MMP19	1.23289e-17	4.13487e-13	0.829019
PABPC4	2.93384e-17	9.83952e-13	0.528384
FRMD4B	3.12012e-17	1.04643e-12	0.36074
CHMP1B	3.33613e-17	1.11887e-12	0.861129
TIPARP	3.40507e-17	1.14199e-12	0.473366
RAPH1	3.45591e-17	1.15904e-12	0.33966
VAT1	5.20836e-17	1.74678e-12	0.349263
SLC4A7	5.21572e-17	1.74925e-12	0.339243
ABCG1	7.03733e-17	2.36018e-12	0.406461
C5AR1	7.07646e-17	2.3733e-12	0.739277
FOSB	8.25017e-17	2.76694e-12	0.870942
ITM2B	8.54255e-17	2.865e-12	0.552793
VEGFA	1.02384e-16	3.43376e-12	0.625313
AP1B1	1.22035e-16	4.09281e-12	0.384724
CDKN1A	1.5326e-16	5.14003e-12	0.760789
ARID5B	1.72877e-16	5.79795e-12	0.583431
SIGLEC10	1.98122e-16	6.64463e-12	0.336529
HLA-DQB1	2.58273e-16	8.66196e-12	0.505411
HIF1A	2.58862e-16	8.6817e-12	0.574078
MITF	2.74307e-16	9.19971e-12	0.372449
ABL2	3.6093e-16	1.21049e-11	0.623759
TGIF1	4.82664e-16	1.61876e-11	0.444222
FAM210A	5.11563e-16	1.71568e-11	0.417533
SAT1	5.19779e-16	1.74323e-11	0.5865
BHLHE40	5.71671e-16	1.91727e-11	0.6375
MAN1A1	7.21203e-16	2.41877e-11	0.457599
NEU1	7.2866e-16	2.44378e-11	0.586056
PIK3R1	7.3973e-16	2.48091e-11	0.448664
SLC11A2	8.2959e-16	2.78228e-11	0.369305
VMO1	1.22447e-15	4.10663e-11	0.254458
ARRDC3	1.35373e-15	4.54013e-11	0.411207
BCL2L1	1.57807e-15	5.29253e-11	0.250698
TNFAIP3	2.29494e-15	7.69677e-11	0.738129
SCARB2	3.43165e-15	1.15091e-10	0.376619
CD63	3.97151e-15	1.33196e-10	0.499911
HMOX1	4.89016e-15	1.64006e-10	0.940405
HEXB	6.72648e-15	2.25593e-10	0.492337
LAMP1	8.26652e-15	2.77242e-10	0.48655
ATP6AP1	9.2325e-15	3.0964e-10	0.421789
HBEGF	1.10874e-14	3.7185e-10	0.770404
GNPTAB	1.25058e-14	4.19419e-10	0.302746
DPP7	1.26905e-14	4.25613e-10	0.438874
DNASE2	1.36845e-14	4.58951e-10	0.270216
EIF4A2	1.48607e-14	4.98397e-10	0.464401
STOM	1.65484e-14	5.55001e-10	0.304957
RB1	1.76096e-14	5.90589e-10	0.431281
HLA-DMB	1.78683e-14	5.99266e-10	0.555423
GLUD1	1.97199e-14	6.61366e-10	0.447639
SWAP70	2.95461e-14	9.90918e-10	0.30267
GADD45G	3.71159e-14	1.24479e-09	0.385589
RBPJ	3.99798e-14	1.34084e-09	0.369283
HSP90B1	4.05716e-14	1.36069e-09	0.275418
FTL	4.29636e-14	1.44091e-09	0.903442
CCL3L1	4.46692e-14	1.49811e-09	1.18425
HLA-DQA2	4.80561e-14	1.61171e-09	0.48902
STX4	4.82029e-14	1.61663e-09	0.457885
CTSZ	5.26598e-14	1.7661e-09	0.824927
NFKBIA	5.27471e-14	1.76903e-09	0.669437
EIF4A3	5.98578e-14	2.00751e-09	0.725886
SLC31A2	6.34881e-14	2.12926e-09	0.437792
HSPA1B	7.08224e-14	2.37524e-09	1.43265
EIF4E	8.1772e-14	2.74247e-09	0.25421
RANBP2	8.34132e-14	2.79751e-09	0.583564
ITGAV	8.36634e-14	2.8059e-09	0.316717
CD300A	9.3568e-14	3.13808e-09	0.36946
CALR	9.59108e-14	3.21666e-09	0.433365
ARL6IP1	1.03512e-13	3.47158e-09	0.335354
CREM	1.06669e-13	3.57747e-09	0.42746
PTMS	1.22819e-13	4.11912e-09	0.29669
CEBPB	1.34204e-13	4.50092e-09	0.516414
IL13RA1	1.40812e-13	4.72255e-09	0.317847
ADAM28	1.85521e-13	6.222e-09	0.303026
ANKRD10	2.23291e-13	7.48874e-09	0.340749
HSPA1A	2.52902e-13	8.48184e-09	1.2969
HAVCR2	2.65024e-13	8.88836e-09	0.312631
ALCAM	2.76812e-13	9.28372e-09	0.26703
CAMK1D	2.82287e-13	9.46733e-09	0.259642
TUBB4B	3.30106e-13	1.10711e-08	0.667829
TNFRSF21	3.32658e-13	1.11567e-08	0.27504
IL10	4.26428e-13	1.43016e-08	0.508274
GYPC	4.59111e-13	1.53977e-08	0.469413
COLGALT1	4.70475e-13	1.57788e-08	0.309295
HSPA8	5.47422e-13	1.83594e-08	0.641267
LHFPL2	5.51795e-13	1.85061e-08	0.336403
NR4A1	5.67074e-13	1.90185e-08	0.728885
MT-ATP8	6.72863e-13	2.25665e-08	0.511363
FAM50A	7.34179e-13	2.46229e-08	0.276396
CTSD	7.60377e-13	2.55015e-08	1.03955
CD86	8.90384e-13	2.98617e-08	0.409278
ITPR2	9.79937e-13	3.28651e-08	0.417078
DAPK1	1.11586e-12	3.74236e-08	0.362069
NR4A3	1.21725e-12	4.08243e-08	0.538878
PRNP	1.22092e-12	4.09471e-08	0.387118
JMY	1.35798e-12	4.55441e-08	0.299438
GRINA	1.43956e-12	4.82798e-08	0.432837
CD4	1.47287e-12	4.93971e-08	0.351074
PRDM1	1.49617e-12	5.01787e-08	0.350411
GAA	1.53394e-12	5.14454e-08	0.286204
ATP6V1H	1.60081e-12	5.36881e-08	0.278635
HSP90AB1	1.60393e-12	5.37928e-08	0.563481
SNHG12	1.67852e-12	5.62941e-08	0.342574
CKS2	1.7399e-12	5.83529e-08	0.44127
CLN8	1.90028e-12	6.37315e-08	0.272685
DDX3Y	1.91738e-12	6.43049e-08	0.415347
NPM1	2.39205e-12	8.02245e-08	0.373745
ASAH1	2.48764e-12	8.34305e-08	0.446093
WNK1	2.71437e-12	9.10344e-08	0.290192
SMS	3.43787e-12	1.15299e-07	0.25414
TCF12	3.66123e-12	1.2279e-07	0.33945
PPP1R15A	4.02315e-12	1.34928e-07	0.698866
TCN2	4.30055e-12	1.44232e-07	0.325137
PLEKHG2	4.96154e-12	1.664e-07	0.268023
LRPAP1	5.12963e-12	1.72038e-07	0.284476
SOAT1	5.33923e-12	1.79067e-07	0.299405
TMEM70	5.75223e-12	1.92918e-07	0.295489
YWHAG	6.29493e-12	2.11119e-07	0.253181
IFRD1	6.82461e-12	2.28884e-07	0.455998
PLXDC2	7.91999e-12	2.65621e-07	0.479945
SLC3A2	8.98811e-12	3.01443e-07	0.365452
GNA13	1.09183e-11	3.66178e-07	0.41421
FCGR2B	1.15912e-11	3.88747e-07	0.374638
PTTG1IP	1.27445e-11	4.27424e-07	0.293322
GRASP	1.30398e-11	4.37328e-07	0.41807
SNX8	1.46246e-11	4.9048e-07	0.2943
DDIT3	1.55366e-11	5.21065e-07	0.321462
AAED1	1.56286e-11	5.24152e-07	0.275422
TFEC	1.77537e-11	5.95425e-07	0.273866
B3GNT5	2.00805e-11	6.7346e-07	0.339947
RPS27L	2.07532e-11	6.96022e-07	0.275499
ENOSF1	2.13949e-11	7.17541e-07	0.262931
DUSP2	2.39065e-11	8.01776e-07	0.59142
TSC22D1	2.424e-11	8.12961e-07	0.462951
BST2	2.46827e-11	8.27807e-07	0.360514
OLR1	2.60573e-11	8.73909e-07	0.480617
YBX3	2.74489e-11	9.2058e-07	0.427553
ADM	2.89607e-11	9.71283e-07	0.655827
B4GALT1	2.93198e-11	9.83329e-07	0.396376
PDIA6	2.99249e-11	1.00362e-06	0.256808
CSRNP1	4.14546e-11	1.39031e-06	0.428243
STX11	4.20637e-11	1.41073e-06	0.409086
SCAMP2	4.46392e-11	1.49711e-06	0.282696
THBD	4.62505e-11	1.55115e-06	0.492093
HSPB1	4.68288e-11	1.57054e-06	0.442329
BCAT1	5.5643e-11	1.86615e-06	0.338702
TPP1	6.39278e-11	2.14401e-06	0.305068
MANBA	7.76965e-11	2.60578e-06	0.376267
JUN	8.65201e-11	2.90171e-06	1.49874
REL	8.71197e-11	2.92182e-06	0.475988
DNAJB2	9.10024e-11	3.05204e-06	0.301612
ADAM9	9.21876e-11	3.09179e-06	0.261398
PTGER4	9.26106e-11	3.10597e-06	0.418319
NINJ1	9.86064e-11	3.30706e-06	0.402588
LCP2	1.05452e-10	3.53666e-06	0.373048
FOXO3	1.41271e-10	4.73794e-06	0.263399
JUNB	1.46157e-10	4.90182e-06	0.618708
SLC25A33	1.54132e-10	5.16928e-06	0.277636
BAIAP2	1.57607e-10	5.28583e-06	0.276123
DSE	1.68678e-10	5.65714e-06	0.299009
GRN	1.71681e-10	5.75782e-06	0.45424
KLF6	1.83947e-10	6.1692e-06	0.872048
PDCL3	2.01916e-10	6.77185e-06	0.278943
SLC8B1	2.06224e-10	6.91633e-06	0.292739
NFE2L2	2.22164e-10	7.45094e-06	0.397515
SIK1B	2.27459e-10	7.62852e-06	0.310405
ATP6AP2	2.60507e-10	8.7369e-06	0.297563
RNF13	2.70296e-10	9.0652e-06	0.347158
ATF6	2.74964e-10	9.22174e-06	0.266215
AVPI1	3.1284e-10	1.0492e-05	0.290615
LAPTM4A	3.21926e-10	1.07968e-05	0.40465
PLAUR	6.36789e-10	2.13566e-05	0.289387
CXorf40A	6.38659e-10	2.14194e-05	0.414292
NANS	7.16522e-10	2.40307e-05	0.272868
LPCAT2	7.75719e-10	2.60161e-05	0.258645
ACSL3	7.89353e-10	2.64733e-05	0.43475
SPHK1	7.92489e-10	2.65785e-05	0.335951
AFF4	7.99641e-10	2.68184e-05	0.322885
MTSS1	9.62236e-10	3.22715e-05	0.294314
KLF10	9.81411e-10	3.29146e-05	0.576262
PLK3	1.18933e-09	3.98876e-05	0.296661
ZNF267	1.28374e-09	4.3054e-05	0.373007
SNX6	1.29607e-09	4.34675e-05	0.348394
ELF1	1.36338e-09	4.57249e-05	0.351701
GGA1	1.42916e-09	4.79311e-05	0.330259
C15orf48	1.44069e-09	4.83178e-05	0.591261
GOLGA4	1.47045e-09	4.9316e-05	0.316143
SH3BP5	1.50447e-09	5.0457e-05	0.30454
CXCR4	1.6814e-09	5.63909e-05	0.393237
HNMT	1.74458e-09	5.85096e-05	0.289088
PDE4B	1.79218e-09	6.01063e-05	0.396536
NCF4	1.97409e-09	6.62071e-05	0.276967
MT-ND4L	2.00026e-09	6.70848e-05	0.495741
SQSTM1	2.75609e-09	9.24338e-05	0.476229
PHLDA1	3.19779e-09	0.000107248	0.265352
FCGR1A	3.37234e-09	0.000113102	0.315545
PEA15	3.97652e-09	0.000133364	0.286933
TMEM123	4.07123e-09	0.000136541	0.30913
SEC14L1	4.0783e-09	0.000136778	0.367853
WDR45B	4.24688e-09	0.000142432	0.258949
NAF1	4.4191e-09	0.000148208	0.30588
TUBA1C	4.99106e-09	0.00016739	0.327074
SEMA6B	5.01742e-09	0.000168274	0.308116
HSPA9	5.26519e-09	0.000176584	0.416423
SKIL	5.27071e-09	0.000176769	0.351955
HSPH1	5.86018e-09	0.000196539	0.627759
ETS2	6.00669e-09	0.000201452	0.381407
TUBA1B	6.41542e-09	0.00021516	0.263814
SRGAP2	6.49538e-09	0.000217842	0.254858
RNASE6	6.87252e-09	0.000230491	0.256821
HSP90AA1	6.93656e-09	0.000232638	0.583273
DUSP1	7.02541e-09	0.000235618	0.617182
ALG13	7.63444e-09	0.000256044	0.36528
ELMO1	7.64136e-09	0.000256276	0.296111
TNFRSF14	7.7147e-09	0.000258735	0.299132
ST3GAL1	7.81955e-09	0.000262252	0.288055
ID2	8.30766e-09	0.000278622	0.437499
MGAT1	8.95061e-09	0.000300185	0.372447
LITAF	9.10569e-09	0.000305387	0.421152
CTSA	9.42292e-09	0.000316026	0.262009
SH3TC1	1.02387e-08	0.000343387	0.263606
MTHFD2	1.02392e-08	0.000343403	0.265665
SERINC5	1.05361e-08	0.000353361	0.254319
PLXND1	1.22752e-08	0.000411685	0.272991
HDLBP	1.24172e-08	0.000416448	0.258931
TNFSF13	1.24502e-08	0.000417553	0.338833
TMBIM1	1.30842e-08	0.000438816	0.258179
ATP13A3	1.36003e-08	0.000456128	0.2839
IFI6	1.5876e-08	0.000532449	0.721363
TSC22D2	1.82282e-08	0.000611336	0.294418
CYCS	1.82792e-08	0.000613049	0.297638
FAM53C	2.13594e-08	0.000716353	0.30522
PNRC1	2.40394e-08	0.000806232	0.463315
ETV3	2.588e-08	0.000867964	0.300216
EIF2AK3	2.76129e-08	0.000926082	0.290072
LY96	3.83669e-08	0.00128675	0.350179
MPP1	3.87768e-08	0.0013005	0.291513
BTG1	3.8878e-08	0.00130389	0.340727
RNF145	4.25692e-08	0.00142769	0.273578
UBC	4.56175e-08	0.00152992	0.444926
ZMIZ1	4.99298e-08	0.00167455	0.2687
ADAM17	5.03312e-08	0.00168801	0.296765
SLC15A3	5.95422e-08	0.00199693	0.269754
HSPA5	5.97998e-08	0.00200557	0.390999
EIF5	6.82813e-08	0.00229002	0.310775
CTSH	8.05681e-08	0.00270209	0.260197
FUS	1.11274e-07	0.00373192	0.36741
AHR	1.23711e-07	0.00414901	0.304836
NFKBIE	1.54098e-07	0.00516815	0.263699
CD14	1.65964e-07	0.00556609	0.500391
RGCC	2.03631e-07	0.00682939	0.594291
CXorf40B	2.11212e-07	0.00708364	0.385381
PER1	2.14424e-07	0.00719134	0.296552
USP36	2.41608e-07	0.00810304	0.283466
MAFB	2.85524e-07	0.00957592	0.591804
SRGN	3.08329e-07	0.0103407	0.323822
SARAF	3.70732e-07	0.0124336	0.285895
FGL2	4.8697e-07	0.016332	0.477199
TSC22D3	6.15764e-07	0.0206515	0.349645
KDM6B	6.27278e-07	0.0210376	0.305459
NFKBIZ	6.74824e-07	0.0226323	0.423
RUNX1	7.56505e-07	0.0253717	0.269271
ZFP36L2	8.41907e-07	0.0282359	0.495252
ATP1B3	8.61058e-07	0.0288782	0.286318
CHD1	1.13872e-06	0.0381902	0.27393
TAGAP	1.1477e-06	0.0384915	0.270256
PAPSS2	1.40166e-06	0.0470088	0.267522

## Sheet: C7-Mye
gene	p_val	p_val_adj	avg_logFC
CD1C	1.70529e-131	5.71919e-127	1.50009
CD1E	4.62932e-120	1.55258e-115	1.08502
FCER1A	1.06026e-107	3.55591e-103	1.51999
CST7	5.97206e-88	2.00291e-83	1.3385
CLEC10A	1.79552e-84	6.02181e-80	1.52362
DUSP4	8.67589e-77	2.90972e-72	1.04619
SLC38A1	4.42103e-70	1.48272e-65	0.705306
PKIB	2.59341e-69	8.69776e-65	0.734694
NDRG2	1.72607e-67	5.7889e-63	0.340724
MS4A4E	1.1266e-65	3.77839e-61	0.434469
AXL	2.80637e-60	9.412e-56	0.513095
FCGR2B	8.8877e-60	2.98076e-55	1.01802
CYP2S1	6.05951e-59	2.03224e-54	0.59521
MIR181A1HG	1.01284e-56	3.39685e-52	0.624312
TIPARP	1.14329e-56	3.83437e-52	1.10032
CLIC2	3.67044e-56	1.23099e-51	0.467521
AFF3	2.27522e-55	7.63063e-51	0.639402
AC004817.3	8.27662e-51	2.77581e-46	0.67011
ADAM28	1.64076e-48	5.50279e-44	0.622864
HLA-DQA1	2.96125e-45	9.93145e-41	1.60786
LHFPL6	1.2822e-44	4.30024e-40	0.306611
PON2	1.5897e-43	5.33154e-39	0.35912
FILIP1L	1.05099e-41	3.52481e-37	0.452108
HLA-DQB1	2.13635e-41	7.1649e-37	1.48621
HLA-DPB1	2.47453e-41	8.29908e-37	1.59151
ARL4C	3.76971e-41	1.26429e-36	1.00102
CD109	5.29944e-40	1.77733e-35	0.416883
HLA-DRA	2.22616e-39	7.46609e-35	1.41073
TMEM273	2.29821e-39	7.70775e-35	0.268454
VDR	3.19731e-39	1.07231e-34	0.682368
RGS1	4.42022e-39	1.48245e-34	0.993969
HLA-DRB5	7.31369e-39	2.45287e-34	1.67046
HLA-DPA1	9.52755e-39	3.19535e-34	1.37744
GPAT3	1.12324e-38	3.76711e-34	0.782232
TRAF5	1.75573e-38	5.88835e-34	0.359166
INSIG1	2.43597e-38	8.16976e-34	1.20787
HLA-DQA2	3.54021e-38	1.18732e-33	1.72092
HLA-DOA	4.61521e-38	1.54785e-33	0.416684
CD74	7.84202e-37	2.63006e-32	1.19127
PKP2	8.28888e-37	2.77992e-32	0.582075
FLT1	1.9395e-36	6.5047e-32	0.381152
TOB1	1.10966e-35	3.72158e-31	1.00058
NET1	2.11084e-35	7.07932e-31	0.459812
PPA1	2.56315e-35	8.5963e-31	0.730382
CHKA	2.26348e-34	7.59128e-30	0.436655
MRC1	2.31998e-34	7.78075e-30	0.690501
IL18R1	4.0622e-34	1.36238e-29	0.302892
REV3L	4.14227e-34	1.38923e-29	0.606067
CD86	9.17861e-34	3.07832e-29	0.796452
NR4A3	1.43927e-33	4.82702e-29	1.0666
CSF2RA	2.1458e-33	7.19658e-29	0.639321
SCML1	2.36873e-33	7.94426e-29	0.392468
HLA-DRB1	2.45052e-33	8.21856e-29	1.10305
SH3BP4	2.61311e-33	8.76386e-29	0.344572
CXCL16	7.99782e-33	2.68231e-28	1.08704
PTGER4	6.69231e-32	2.24447e-27	0.785132
RALA	8.40686e-32	2.81949e-27	0.679403
SNX8	8.94605e-32	3.00033e-27	0.447566
GPR183	2.21028e-31	7.41282e-27	0.993088
FLT3	5.82535e-31	1.95371e-26	0.482706
EIF2AK4	6.24636e-31	2.0949e-26	0.483513
HLA-DMA	7.64014e-31	2.56235e-26	0.912582
CRYBG1	9.70194e-31	3.25384e-26	0.888671
CD72	1.44801e-30	4.85634e-26	0.473826
IL1R2	3.51014e-30	1.17723e-25	1.00862
DENND1B	3.96036e-30	1.32823e-25	0.414403
RASSF5	8.77836e-30	2.94409e-25	0.6915
ETV3	2.17783e-29	7.30402e-25	0.609428
IL18	3.58566e-29	1.20256e-24	0.474344
IL13RA1	6.90894e-29	2.31712e-24	0.561387
CD69	4.79328e-28	1.60757e-23	0.363856
ISG20	5.06115e-28	1.69741e-23	0.7043
TNFRSF12A	6.22657e-28	2.08827e-23	0.30944
HERPUD1	6.88357e-28	2.30861e-23	0.957539
PICK1	1.20172e-27	4.03032e-23	0.264532
HAVCR2	2.35084e-27	7.88424e-23	0.534108
ADAM8	2.42481e-27	8.13234e-23	0.398946
MT-ND4L	2.67956e-27	8.9867e-23	0.866795
CIITA	2.72579e-27	9.14174e-23	0.540716
EBI3	2.80569e-27	9.40973e-23	0.296845
ABHD12	8.47489e-27	2.84231e-22	0.322716
SARAF	9.24111e-27	3.09928e-22	0.885999
LDLRAD3	1.8898e-26	6.338e-22	0.281845
TCTN3	2.52451e-26	8.4667e-22	0.438452
CDKN1A	2.5887e-26	8.68197e-22	0.822131
ELMO1	2.62388e-26	8.79997e-22	0.414396
KLF9	3.21595e-26	1.07857e-21	0.423114
CCND2	4.37328e-26	1.46671e-21	0.312424
BAIAP2	4.40233e-26	1.47645e-21	0.436822
GPRIN3	4.68489e-26	1.57122e-21	0.403604
PEA15	8.62549e-26	2.89282e-21	0.526939
DDX3Y	1.022e-25	3.4276e-21	0.537419
LMNA	2.56232e-25	8.59352e-21	1.16172
CHST11	6.15661e-25	2.0648e-20	0.381617
BORCS5	6.47526e-25	2.17167e-20	0.323577
2021-09-06	9.05061e-25	3.03539e-20	0.474226
RUNX3	1.11558e-24	3.74143e-20	0.439033
MTHFD1L	1.78795e-24	5.99641e-20	0.278317
B3GNT5	2.21826e-24	7.43959e-20	0.603961
NEDD9	5.6644e-24	1.89973e-19	0.506535
GLO1	6.14208e-24	2.05993e-19	0.368169
PRMT9	1.06603e-23	3.57524e-19	0.512951
MCOLN2	1.11541e-23	3.74087e-19	0.268338
AGPAT1	1.33951e-23	4.49244e-19	0.334977
RFTN1	1.35465e-23	4.54323e-19	0.381876
GSN	1.3897e-23	4.66077e-19	0.531024
HLA-DMB	4.79678e-23	1.60874e-18	0.638745
SNX9	7.30062e-23	2.44848e-18	0.577693
ARHGAP5	7.7211e-23	2.5895e-18	0.273238
SLC25A33	1.57835e-22	5.29346e-18	0.372555
LDHA	3.10539e-22	1.04148e-17	0.865735
SLC25A51	3.53149e-22	1.18439e-17	0.260956
SATB1	4.11536e-22	1.38021e-17	0.648746
CEACAM4	5.10133e-22	1.71088e-17	0.340162
TTC19	6.20447e-22	2.08086e-17	0.324669
MPC2	6.65942e-22	2.23344e-17	0.26013
TTYH2	9.38322e-22	3.14694e-17	0.251697
CPQ	9.52853e-22	3.19568e-17	0.332862
WDR33	1.02522e-21	3.43837e-17	0.426388
SYTL3	1.43733e-21	4.82052e-17	0.492103
RIPK2	1.56476e-21	5.2479e-17	0.574203
RPS4Y1	1.74025e-21	5.83646e-17	0.676917
PLSCR1	2.16353e-21	7.25606e-17	0.674498
CST3	3.62606e-21	1.21611e-16	0.650492
HMGN1	4.11672e-21	1.38067e-16	0.461696
SNHG15	8.07691e-21	2.70883e-16	0.647028
SMARCA2	1.1513e-20	3.86123e-16	0.365087
NR4A2	1.28134e-20	4.29734e-16	0.875187
PTPN1	1.35679e-20	4.55041e-16	0.561465
UBL3	1.81163e-20	6.07584e-16	0.414945
GRASP	2.12419e-20	7.12411e-16	0.511374
BCAS2	2.12847e-20	7.13847e-16	0.455162
SLC10A3	2.18644e-20	7.33287e-16	0.278524
PSTPIP2	2.52477e-20	8.46758e-16	0.42099
KLF4	4.81162e-20	1.61372e-15	0.795578
RNASE6	6.38549e-20	2.14156e-15	0.677539
HPS5	8.02189e-20	2.69038e-15	0.317742
CXCR4	9.02135e-20	3.02558e-15	0.701286
UBC	1.29877e-19	4.35582e-15	0.740086
CNN2	1.32744e-19	4.45198e-15	0.462217
RARA	1.40517e-19	4.71265e-15	0.422321
CSRNP1	1.48549e-19	4.98203e-15	0.633141
TES	2.31962e-19	7.77955e-15	0.413974
SH3BP5	2.46266e-19	8.25926e-15	0.551981
TMEM123	2.79289e-19	9.36679e-15	0.473078
UBE2Q2	3.74557e-19	1.25619e-14	0.335576
ARL5A	6.53543e-19	2.19185e-14	0.335674
HGSNAT	6.85011e-19	2.29739e-14	0.468771
ENTPD1	7.37717e-19	2.47416e-14	0.320894
MAP3K8	7.60711e-19	2.55127e-14	0.680108
TNFRSF10B	8.43923e-19	2.83035e-14	0.349751
SRGN	8.79679e-19	2.95027e-14	0.57585
MAFF	9.82619e-19	3.29551e-14	0.51387
PTP4A1	1.11651e-18	3.74454e-14	0.502614
SSBP2	1.1306e-18	3.7918e-14	0.394154
SRGAP1	1.17386e-18	3.93689e-14	0.427625
EZR	1.36989e-18	4.59433e-14	0.734163
SMG1	1.71583e-18	5.75456e-14	0.44647
NAF1	1.78759e-18	5.99522e-14	0.505028
SYAP1	1.93224e-18	6.48035e-14	0.662236
PDCL3	2.11634e-18	7.09777e-14	0.47933
MAP2K1	2.1612e-18	7.24823e-14	0.557804
CCDC6	2.41936e-18	8.11406e-14	0.311677
KCNK6	2.7547e-18	9.2387e-14	0.288426
SGK1	3.0137e-18	1.01074e-13	0.7078
SIGLEC10	3.43099e-18	1.15069e-13	0.263528
AKAP13	5.29863e-18	1.77706e-13	0.636138
MANBA	6.16227e-18	2.0667e-13	0.408004
BHLHE40	6.21983e-18	2.08601e-13	0.589126
ARID5A	6.38951e-18	2.14291e-13	0.402537
ARID5B	9.00587e-18	3.02039e-13	0.304836
SPIB	9.81059e-18	3.29027e-13	0.427353
SYNGR2	1.13022e-17	3.79053e-13	0.489685
EPB41L3	1.18815e-17	3.9848e-13	0.460771
BBX	1.25953e-17	4.22423e-13	0.304475
PLXDC2	1.44213e-17	4.83662e-13	0.424538
CREM	1.45525e-17	4.88063e-13	0.721592
GADD45B	1.49036e-17	4.99837e-13	0.612752
DENND4A	1.50506e-17	5.04767e-13	0.393178
TOR3A	1.50644e-17	5.05231e-13	0.403131
AVPI1	1.73728e-17	5.82648e-13	0.359025
UBASH3B	1.84502e-17	6.18784e-13	0.365375
TUBA1C	1.89185e-17	6.3449e-13	0.479607
HMGA1	1.96374e-17	6.586e-13	0.325932
SERTAD1	2.06414e-17	6.92271e-13	0.43313
BIN1	2.33629e-17	7.83544e-13	0.394136
ZNF331	2.63107e-17	8.82409e-13	0.669304
CCDC107	2.74148e-17	9.19438e-13	0.465327
REL	2.83857e-17	9.52e-13	0.751834
HPGD	3.0111e-17	1.00986e-12	0.390959
PPP1R14A	4.553e-17	1.52699e-12	0.292981
DDAH2	4.69074e-17	1.57318e-12	0.414752
CTTNBP2NL	5.06045e-17	1.69718e-12	0.31843
CEP68	5.37287e-17	1.80195e-12	0.28912
OPN3	5.86076e-17	1.96558e-12	0.272893
UAP1	8.84575e-17	2.96669e-12	0.362179
GPR108	1.29139e-16	4.33108e-12	0.308645
RPS19	1.344e-16	4.5075e-12	0.422519
GNA13	1.35042e-16	4.52902e-12	0.448393
STK4	1.50476e-16	5.04666e-12	0.303642
DDIT4	1.78639e-16	5.9912e-12	0.374669
AREG	1.91417e-16	6.41975e-12	0.69803
HSPD1	2.35189e-16	7.88776e-12	0.377296
RGCC	3.03331e-16	1.01731e-11	0.614288
NUP98	3.89384e-16	1.30592e-11	0.302346
STK38L	3.90604e-16	1.31001e-11	0.267417
DNAJC4	4.00257e-16	1.34238e-11	0.257759
ELF1	4.50437e-16	1.51068e-11	0.532344
YIF1B	4.70151e-16	1.57679e-11	0.274334
PRCP	4.91119e-16	1.64711e-11	0.451424
TUBA1B	5.93432e-16	1.99025e-11	0.437693
MT-ATP8	7.94701e-16	2.66527e-11	0.548098
ALDH2	9.5189e-16	3.19245e-11	0.45446
NFE2L2	1.24014e-15	4.15918e-11	0.505978
VMO1	1.64201e-15	5.50698e-11	0.428026
IFITM1	1.86107e-15	6.24166e-11	0.409586
CMTM6	2.03074e-15	6.8107e-11	0.483127
RAB20	2.44827e-15	8.211e-11	0.46688
RASGEF1B	2.69873e-15	9.05102e-11	0.461484
SPIDR	2.80665e-15	9.41293e-11	0.287467
PPM1B	3.42627e-15	1.1491e-10	0.314071
TCERG1	3.63708e-15	1.2198e-10	0.27061
AFF4	4.24065e-15	1.42223e-10	0.36583
STX11	5.44565e-15	1.82636e-10	0.51683
C7orf50	5.78557e-15	1.94037e-10	0.292584
RBPJ	5.87992e-15	1.97201e-10	0.333508
VSIG4	6.63319e-15	2.22464e-10	0.445461
SPAG9	9.15366e-15	3.06995e-10	0.42271
GABARAPL1	1.12918e-14	3.78704e-10	0.514562
HNRNPA0	1.20395e-14	4.03781e-10	0.449101
VEGFA	1.32449e-14	4.44208e-10	0.366953
PMAIP1	1.44153e-14	4.83459e-10	0.435505
MALT1	1.67842e-14	5.62908e-10	0.310384
ARFGAP3	1.73067e-14	5.80434e-10	0.265201
NFKBID	1.75302e-14	5.87929e-10	0.325254
CCNH	1.80921e-14	6.06774e-10	0.623232
CD83	2.52472e-14	8.46742e-10	0.76818
GPR137B	2.75119e-14	9.22693e-10	0.319669
SRSF2	3.62663e-14	1.2163e-09	0.43337
TRPS1	4.3263e-14	1.45095e-09	0.274042
TSC22D2	4.46196e-14	1.49645e-09	0.339848
FAM49A	5.02252e-14	1.68445e-09	0.376088
JMJD1C	5.27527e-14	1.76922e-09	0.593626
NR4A1	5.34527e-14	1.7927e-09	0.689001
CTSH	5.35397e-14	1.79562e-09	0.466086
TUBB4B	5.36923e-14	1.80073e-09	0.451921
C15orf48	5.41566e-14	1.8163e-09	0.692164
SERPINB9	7.38374e-14	2.47636e-09	0.519532
SLC16A3	7.77094e-14	2.60622e-09	0.438187
UVRAG	8.18511e-14	2.74512e-09	0.310835
KPNA2	8.97208e-14	3.00905e-09	0.357799
TNFRSF21	1.0301e-13	3.45475e-09	0.268312
PPP1CB	1.09055e-13	3.65748e-09	0.451728
BTAF1	1.10139e-13	3.69384e-09	0.269
CPVL	1.18026e-13	3.95836e-09	0.491689
SEC14L1	1.18543e-13	3.97569e-09	0.381496
YWHAH	1.25741e-13	4.2171e-09	0.364671
CHMP1B	1.34459e-13	4.50949e-09	0.668848
HCLS1	1.51519e-13	5.08163e-09	0.497639
AMD1	1.81756e-13	6.09574e-09	0.355966
PER1	2.00817e-13	6.73499e-09	0.404183
ACSL3	2.30196e-13	7.72033e-09	0.466407
ID2	2.54767e-13	8.54437e-09	0.482662
CAT	2.69282e-13	9.03117e-09	0.275444
ETF1	2.73079e-13	9.15851e-09	0.32192
CIB1	3.4721e-13	1.16447e-08	0.33984
FMN1	3.72851e-13	1.25047e-08	0.261607
MFSD1	3.8762e-13	1.3e-08	0.30278
PAPSS2	4.50618e-13	1.51128e-08	0.271039
MAP4K5	4.51699e-13	1.51491e-08	0.323485
AC016831.7	4.55587e-13	1.52795e-08	0.53595
AC004687.1	4.60716e-13	1.54515e-08	0.336444
GLA	4.68925e-13	1.57268e-08	0.345537
CELF2	5.42787e-13	1.8204e-08	0.393817
PHACTR1	6.10961e-13	2.04904e-08	0.495204
G3BP2	6.51528e-13	2.1851e-08	0.272532
PARVB	6.63918e-13	2.22665e-08	0.250684
IDS	7.51718e-13	2.52111e-08	0.366555
FKBP5	7.67867e-13	2.57527e-08	0.333732
RPS18	9.61586e-13	3.22497e-08	0.435106
SRGAP2	1.47138e-12	4.93471e-08	0.325284
RPSA	1.47618e-12	4.95082e-08	0.440074
PHLDA2	1.5091e-12	5.06122e-08	0.31382
LRRFIP1	1.52337e-12	5.10908e-08	0.53381
GLUD1	1.65119e-12	5.53775e-08	0.32399
DUSP2	1.71215e-12	5.74222e-08	0.352986
MTHFD2	1.75105e-12	5.87267e-08	0.309335
IFRD1	1.91603e-12	6.42599e-08	0.470005
NFAT5	1.99739e-12	6.69886e-08	0.25255
MXD1	2.05118e-12	6.87926e-08	0.297683
NPM1	2.08214e-12	6.98309e-08	0.362238
FUS	2.10823e-12	7.07059e-08	0.454313
BZW1	2.16001e-12	7.24424e-08	0.449376
GNA15	2.68772e-12	9.01409e-08	0.392464
CDC37	2.93951e-12	9.85852e-08	0.39619
CHD1	3.1843e-12	1.06795e-07	0.391268
HSPA9	3.8336e-12	1.28571e-07	0.305517
CYCS	4.42254e-12	1.48323e-07	0.38608
RILPL2	4.70098e-12	1.57662e-07	0.485638
CASP9	5.22026e-12	1.75077e-07	0.266095
AHR	5.23493e-12	1.75569e-07	0.325573
ZC3HAV1	5.25242e-12	1.76156e-07	0.296439
PDIA3	7.49805e-12	2.5147e-07	0.292734
RPS16	8.82543e-12	2.95987e-07	0.378819
HSPA5	9.17397e-12	3.07676e-07	0.394129
SMC5	9.39168e-12	3.14978e-07	0.274248
EEF1A1	1.01034e-11	3.38848e-07	0.336247
HSPA8	1.14433e-11	3.83786e-07	0.497832
AOAH	1.21484e-11	4.07433e-07	0.293568
RPS5	1.22888e-11	4.12143e-07	0.390932
RPL3	1.31464e-11	4.40905e-07	0.384927
YWHAZ	1.33296e-11	4.47047e-07	0.432358
LITAF	1.34426e-11	4.50839e-07	0.443038
ROCK1	1.35003e-11	4.52772e-07	0.273328
ARGLU1	1.38926e-11	4.6593e-07	0.326368
DSE	1.66898e-11	5.59741e-07	0.301484
PDE4B	1.71308e-11	5.74531e-07	0.336394
RANBP2	2.10714e-11	7.06693e-07	0.413864
TET2	2.24805e-11	7.53952e-07	0.257037
HSP90AB1	2.28071e-11	7.64905e-07	0.455986
ITGA5	2.36753e-11	7.94023e-07	0.303282
SH3TC1	2.50444e-11	8.39939e-07	0.269707
ST8SIA4	2.65435e-11	8.90216e-07	0.317174
BRD2	2.76736e-11	9.28118e-07	0.317615
PNN	2.80875e-11	9.41998e-07	0.253487
PABPC4	3.37695e-11	1.13256e-06	0.410507
ARF6	3.54046e-11	1.1874e-06	0.331542
SSR3	4.10295e-11	1.37605e-06	0.262715
YPEL5	4.51657e-11	1.51477e-06	0.467218
ATP2B1	4.53425e-11	1.5207e-06	0.291707
VCP	5.92996e-11	1.98879e-06	0.278383
CHD2	6.06446e-11	2.0339e-06	0.291383
EMP1	6.57575e-11	2.20537e-06	0.447172
ZC3H12A	7.21569e-11	2.42e-06	0.257615
ZFP36	9.9003e-11	3.32036e-06	0.501756
ATP1B3	1.02072e-10	3.42328e-06	0.440226
MT-ND6	1.23072e-10	4.12758e-06	0.344818
ARL4A	1.23259e-10	4.13385e-06	0.374452
SLC39A8	1.90292e-10	6.38201e-06	0.258947
TRABD	2.02909e-10	6.80515e-06	0.273253
HSPH1	2.08366e-10	6.98817e-06	0.40612
OXSR1	2.7245e-10	9.13744e-06	0.268748
RBM39	2.79765e-10	9.38277e-06	0.383838
SKIL	3.17636e-10	1.06529e-05	0.368736
KYNU	3.2393e-10	1.0864e-05	0.313367
IQGAP2	3.43644e-10	1.15251e-05	0.286648
MIS18BP1	3.66145e-10	1.22798e-05	0.301508
RPL4	3.77398e-10	1.26572e-05	0.383793
HSPE1	4.3069e-10	1.44445e-05	0.260849
KMT2E	4.50828e-10	1.51199e-05	0.290621
C1orf162	4.75413e-10	1.59444e-05	0.45829
BID	4.8869e-10	1.63897e-05	0.27973
MCTP1	5.37229e-10	1.80176e-05	0.279402
NGLY1	5.42211e-10	1.81847e-05	0.319937
ITGA4	5.69184e-10	1.90893e-05	0.279634
DBI	5.76121e-10	1.9322e-05	0.396393
SMAP2	8.05176e-10	2.7004e-05	0.3253
RNASET2	8.66397e-10	2.90572e-05	0.380973
SF1	9.4178e-10	3.15854e-05	0.298091
RBM25	1.0133e-09	3.39842e-05	0.279475
DNAJB9	1.02293e-09	3.43071e-05	0.251392
YBX1	1.10424e-09	3.70339e-05	0.329951
EEF2	1.10925e-09	3.7202e-05	0.365606
TAGLN2	1.16476e-09	3.90638e-05	0.402109
RPS6	1.2056e-09	4.04335e-05	0.370546
DDX24	1.24586e-09	4.17837e-05	0.296217
B4GALT1	1.71787e-09	5.76139e-05	0.277098
VIM	1.82481e-09	6.12006e-05	0.568124
PID1	1.98559e-09	6.65929e-05	0.297269
NCL	2.21596e-09	7.43188e-05	0.331697
EEF1B2	2.38974e-09	8.0147e-05	0.358282
NOP53	3.13075e-09	0.000104999	0.267297
JAML	3.30156e-09	0.000110728	0.367815
HNRNPA1	3.8195e-09	0.000128098	0.366116
EEF1G	4.41628e-09	0.000148113	0.254411
TUBA1A	4.50968e-09	0.000151246	0.401543
RPL23A	5.16796e-09	0.000173323	0.320451
YBX3	5.48791e-09	0.000184053	0.343108
PLK2	5.53215e-09	0.000185537	0.434178
PPP2CA	5.5833e-09	0.000187253	0.269821
EIF3L	5.96588e-09	0.000200084	0.308703
TOP1	6.30109e-09	0.000211326	0.372838
RPS2	6.33606e-09	0.000212499	0.324053
TGIF1	7.37175e-09	0.000247234	0.275045
ETS2	7.77246e-09	0.000260673	0.289035
MAT2A	7.97568e-09	0.000267488	0.364451
PELI1	8.04898e-09	0.000269947	0.28435
ATF5	1.04512e-08	0.000350512	0.288291
JARID2	1.15578e-08	0.000387624	0.278276
PLEKHG2	1.2267e-08	0.000411409	0.273219
SPEN	1.40382e-08	0.000470812	0.266522
IFITM3	1.65457e-08	0.00055491	0.436901
AKIRIN2	1.92236e-08	0.00064472	0.27245
RPLP0	2.118e-08	0.000710335	0.285592
EIF2AK3	2.21519e-08	0.000742932	0.278834
SEMA6B	2.28e-08	0.000764667	0.279925
SRSF7	2.6682e-08	0.000894862	0.288342
ATF3	2.89998e-08	0.000972594	0.542989
RPL10A	3.29511e-08	0.00110512	0.330706
RPL18A	3.31641e-08	0.00111226	0.268242
SERINC5	4.26252e-08	0.00142956	0.262302
STK17B	4.29956e-08	0.00144199	0.304535
RPL5	4.43817e-08	0.00148847	0.281433
PPIF	5.39014e-08	0.00180774	0.250516
MT-CO1	5.66725e-08	0.00190068	0.296211
CKS2	5.79719e-08	0.00194426	0.393223
MALAT1	1.3896e-07	0.00466045	0.356125
KLF10	1.48352e-07	0.00497544	0.29064
RPL35	2.6482e-07	0.00888152	0.252486
MT-ND5	3.01033e-07	0.010096	0.339779
CEBPD	4.27365e-07	0.014333	0.328322
EIF4A3	4.95456e-07	0.0166166	0.275301
MYADM	9.28841e-07	0.0311515	0.451235
PCBP2	1.15908e-06	0.0388733	0.277124
SLC25A3	1.24075e-06	0.0416123	0.268625
RPL27A	1.31559e-06	0.0441223	0.266308

## Sheet: C8-Mye
gene	p_val	p_val_adj	avg_logFC
CDKN1C	1.86053e-79	6.23984e-75	1.08614
CASP5	9.94215e-66	3.3344e-61	0.481943
TCF7L2	3.27743e-60	1.09918e-55	1.26093
NEURL1	4.16629e-52	1.39729e-47	0.629314
ZNF703	1.07304e-51	3.59875e-47	0.938896
FCGR3A	2.161e-48	7.24757e-44	2.28368
CX3CR1	4.54032e-44	1.52273e-39	1.15974
IGFBP6	3.19973e-41	1.07313e-36	0.437212
ABI3	4.31808e-41	1.4482e-36	1.17178
SYTL1	6.72022e-30	2.25383e-25	0.743249
CALML4	4.363e-27	1.46326e-22	0.335897
IL21R	3.19196e-26	1.07052e-21	0.295814
FAM110A	6.29726e-25	2.11198e-20	0.981801
GPBAR1	9.12296e-25	3.05966e-20	0.831292
RHOC	7.18035e-24	2.40815e-19	1.36623
LRRC25	1.23075e-23	4.12768e-19	1.22977
HEG1	2.11445e-23	7.09145e-19	0.386678
PPM1N	2.24149e-23	7.5175e-19	0.471135
PHF19	2.87022e-23	9.62615e-19	0.499122
SLC44A2	1.17137e-22	3.92853e-18	0.707664
HES4	6.20834e-22	2.08215e-17	0.692967
CD300A	7.04746e-22	2.36358e-17	0.942039
TBC1D10C	2.7897e-21	9.35609e-17	0.660532
KCNMA1	3.67303e-21	1.23186e-16	0.477735
SH2D3C	4.23414e-20	1.42005e-15	0.461847
UNC119	4.91112e-20	1.64709e-15	0.842126
SIDT2	5.48687e-20	1.84019e-15	0.70842
ADGRE1	6.48836e-20	2.17607e-15	0.338522
PLAGL2	1.14032e-19	3.82442e-15	0.556078
KIF21B	2.91541e-19	9.77772e-15	0.288253
SP110	1.57858e-18	5.29425e-14	0.781221
LINC02432	2.03608e-18	6.82861e-14	0.499166
POU2F2	2.97937e-18	9.99222e-14	1.02546
LILRA1	1.96323e-17	6.58428e-13	0.752857
IFITM3	2.75837e-17	9.25103e-13	1.55934
LY6E	2.85698e-17	9.58173e-13	1.15482
ITGAL	3.15416e-17	1.05784e-12	0.702463
PTP4A3	9.15561e-17	3.07061e-12	0.354858
CD52	1.16849e-16	3.91889e-12	1.45532
ZNF296	2.94711e-16	9.88402e-12	0.405046
CCDC88C	3.12296e-16	1.04738e-11	0.305606
ADGRE3	3.26509e-16	1.09505e-11	0.371053
EVL	3.72918e-16	1.25069e-11	0.595882
LST1	3.90854e-16	1.31084e-11	1.33172
KLF2	5.17283e-16	1.73486e-11	0.978696
CARD8-AS1	7.34779e-16	2.4643e-11	0.496191
IFITM1	2.99986e-15	1.00609e-10	0.777877
AL139246.5	3.6542e-15	1.22554e-10	0.533659
AC011899.2	5.12969e-15	1.7204e-10	0.271179
TBC1D10A	5.60446e-15	1.87962e-10	0.284873
MTSS1	6.11443e-15	2.05066e-10	0.753468
COTL1	7.66558e-15	2.57088e-10	0.962808
GPR137B	1.46397e-14	4.90986e-10	0.397847
CDH23	1.55621e-14	5.21923e-10	0.560999
SMIM25	1.85607e-14	6.22488e-10	1.23566
ARL11	4.24337e-14	1.42314e-09	0.296097
IFITM2	4.51407e-14	1.51393e-09	1.13171
CEPT1	4.62839e-14	1.55227e-09	0.304106
CSK	8.92487e-14	2.99322e-09	0.822135
RPS19	1.27354e-13	4.27118e-09	0.834156
DRAP1	1.31946e-13	4.42522e-09	0.929326
RNF141	1.833e-13	6.14753e-09	0.532941
SFMBT2	1.84822e-13	6.19854e-09	0.479663
IFI27	1.9396e-13	6.50502e-09	0.942002
AP2A1	3.58839e-13	1.20347e-08	0.587205
ISG15	3.90656e-13	1.31018e-08	0.397623
ARAP1	4.05512e-13	1.36001e-08	0.55467
SIGLEC10	5.30038e-13	1.77764e-08	0.915496
ALKBH3	6.57078e-13	2.20371e-08	0.25057
PTPN6	7.17977e-13	2.40795e-08	1.03861
LIMD2	7.29912e-13	2.44798e-08	1.01786
OAS1	7.63053e-13	2.55913e-08	0.649369
CYFIP2	7.75902e-13	2.60222e-08	0.567208
PCK2	9.00653e-13	3.02061e-08	0.274071
AP3S2	9.9782e-13	3.34649e-08	0.297495
WARS	1.15948e-12	3.88865e-08	0.974636
LMO2	1.22125e-12	4.09582e-08	0.484014
AC064805.1	1.34499e-12	4.51084e-08	0.35117
TXNIP	1.35423e-12	4.54181e-08	0.846281
LILRA6	1.44563e-12	4.84835e-08	0.522294
RAB24	1.59528e-12	5.35025e-08	0.61145
SNX11	1.78333e-12	5.98093e-08	0.32067
C11orf21	1.8229e-12	6.11364e-08	0.343778
NME6	1.83252e-12	6.14589e-08	0.268403
CAMKK2	1.9486e-12	6.53523e-08	0.437277
CAMK1	2.23525e-12	7.49657e-08	0.437949
2021-09-09	3.05209e-12	1.02361e-07	0.769079
UTRN	3.21535e-12	1.07836e-07	0.733409
RHOB	3.61648e-12	1.21289e-07	0.729658
RABGGTA	4.28228e-12	1.43619e-07	0.373673
SLAMF7	4.91681e-12	1.649e-07	0.303545
LILRB1	5.66966e-12	1.90149e-07	0.906021
CSF1R	5.88162e-12	1.97258e-07	0.749136
SLC2A6	6.5056e-12	2.18185e-07	0.497335
LGALS9	7.011e-12	2.35135e-07	0.979042
PLSCR3	7.10784e-12	2.38383e-07	0.325234
PFKFB4	7.41975e-12	2.48844e-07	0.365137
RNF166	8.13256e-12	2.7275e-07	0.436071
CHST7	9.33252e-12	3.12994e-07	0.253455
S100Z	9.46907e-12	3.17574e-07	0.314291
SPN	9.80384e-12	3.28801e-07	0.590948
MS4A7	1.1762e-11	3.94473e-07	0.934348
RPS6KA1	1.20187e-11	4.03082e-07	0.559203
MYO1G	1.48067e-11	4.96588e-07	0.673705
CALHM6	1.62887e-11	5.46291e-07	0.778801
CYTIP	1.80385e-11	6.04975e-07	0.679522
CCDC115	2.0461e-11	6.8622e-07	0.336595
S1PR4	2.13939e-11	7.17509e-07	0.500212
C19orf38	2.59194e-11	8.69286e-07	0.684657
VASP	3.51125e-11	1.1776e-06	0.844609
RFK	3.57218e-11	1.19804e-06	0.299033
CHST15	3.67851e-11	1.2337e-06	0.40962
KDM1B	4.12349e-11	1.38294e-06	0.375642
HMOX1	4.47772e-11	1.50174e-06	0.913875
SPATA6	5.23838e-11	1.75685e-06	0.260948
APOBEC3C	5.67665e-11	1.90384e-06	0.343125
PDK4	5.88006e-11	1.97205e-06	0.325211
HCK	6.13938e-11	2.05903e-06	0.771693
AIF1	7.07695e-11	2.37347e-06	0.794049
CDKN2D	7.38612e-11	2.47716e-06	0.51653
DTNBP1	7.99241e-11	2.68049e-06	0.32308
SECTM1	8.01393e-11	2.68771e-06	0.419146
RHOF	8.73357e-11	2.92907e-06	0.290146
NAP1L1	1.19478e-10	4.00705e-06	0.789914
SELPLG	1.2083e-10	4.0524e-06	0.65699
PSAP	1.40556e-10	4.71398e-06	0.685789
LILRB2	1.52305e-10	5.10801e-06	1.13526
CHMP6	1.73984e-10	5.83508e-06	0.331878
CUX1	1.8992e-10	6.36953e-06	0.960787
DOK2	2.08205e-10	6.98279e-06	0.5898
C20orf27	2.17704e-10	7.30136e-06	0.513806
DPP8	2.19241e-10	7.35292e-06	0.331853
ARRB1	2.40579e-10	8.06852e-06	0.461291
PMVK	2.45729e-10	8.24127e-06	0.291543
STK10	2.49076e-10	8.35351e-06	0.471344
CD300LF	2.64873e-10	8.88331e-06	0.614521
LYN	2.68344e-10	8.99972e-06	0.785921
ADA	2.69891e-10	9.0516e-06	0.349223
MARK4	4.12453e-10	1.38329e-05	0.336509
RRAS	4.88125e-10	1.63708e-05	0.321832
CHCHD10	5.52619e-10	1.85337e-05	0.730527
GIMAP7	6.80854e-10	2.28345e-05	0.644682
WDR11	7.19936e-10	2.41452e-05	0.457571
CLEC2B	7.67557e-10	2.57423e-05	0.456885
STK38	7.89304e-10	2.64717e-05	0.566848
TADA3	9.65739e-10	3.2389e-05	0.379403
RHOG	9.89236e-10	3.3177e-05	0.713413
FTL	1.07356e-09	3.60051e-05	0.470903
BORCS6	1.1068e-09	3.712e-05	0.34973
PTPN18	1.11864e-09	3.75169e-05	0.553683
RASA3	1.25306e-09	4.2025e-05	0.322766
GRK2	1.25775e-09	4.21825e-05	0.518058
CAMK1D	1.33776e-09	4.48658e-05	0.293285
PSMB8-AS1	1.33996e-09	4.49397e-05	0.412607
GCNT1	1.45872e-09	4.89226e-05	0.30479
GIMAP4	1.49667e-09	5.01952e-05	0.290574
RAC2	1.51757e-09	5.08964e-05	0.673126
CEBPA	1.51826e-09	5.09195e-05	0.365491
MAPKAPK3	1.56557e-09	5.25059e-05	0.738623
BID	1.67653e-09	5.62275e-05	0.633657
JPT1	2.20651e-09	7.4002e-05	0.404396
RIPOR2	2.25813e-09	7.57332e-05	0.547374
SPI1	2.43712e-09	8.1736e-05	0.764959
BLVRA	2.72367e-09	9.13464e-05	0.482444
MCRIP2	2.86159e-09	9.59719e-05	0.315044
TMPO	3.20968e-09	0.000107646	0.62126
MAP3K11	3.35232e-09	0.00011243	0.463092
PSMB9	3.48293e-09	0.000116811	0.577526
SH3BP1	3.78628e-09	0.000126984	0.514182
IRF5	3.89661e-09	0.000130684	0.562606
TUBA1A	3.96649e-09	0.000133028	0.566842
RXRA	4.31027e-09	0.000144558	0.321362
TRAPPC12	4.67043e-09	0.000156637	0.295704
CORO1A	5.05661e-09	0.000169589	0.768715
PLXNB2	5.63042e-09	0.000188833	0.407714
TBC1D22A	5.72292e-09	0.000191935	0.366651
LYST	6.02935e-09	0.000202212	0.547815
ALDH3B1	6.26356e-09	0.000210067	0.250472
EPN1	6.61904e-09	0.000221989	0.427624
MAP3K1	7.17509e-09	0.000240638	0.528452
IFIT2	8.22749e-09	0.000275933	0.2952
TNFRSF14	8.528e-09	0.000286012	0.567174
STXBP2	8.86786e-09	0.00029741	0.727651
RGS19	9.43798e-09	0.000316531	0.672662
MADD	9.65083e-09	0.00032367	0.266118
LILRA2	9.74375e-09	0.000326786	0.582275
ITGB2-AS1	1.00516e-08	0.00033711	0.390167
POLD4	1.04109e-08	0.000349161	0.544252
CASP1	1.1499e-08	0.000385654	0.604031
WSB1	1.15715e-08	0.000388085	0.692445
STX12	1.2202e-08	0.000409232	0.346677
ZRSR2	1.35639e-08	0.000454906	0.276765
SERPINA1	1.43014e-08	0.00047964	0.488824
TMSB4X	1.47411e-08	0.000494387	0.431551
TNFAIP8L2	1.48628e-08	0.000498468	0.412456
OXLD1	1.55747e-08	0.000522344	0.257476
RETREG2	1.59891e-08	0.000536244	0.355986
LFNG	1.72415e-08	0.000578246	0.311373
THYN1	1.83149e-08	0.000614244	0.278089
TMC6	1.93284e-08	0.000648235	0.396416
GIMAP1	1.94134e-08	0.000651087	0.356639
OGFR	2.0566e-08	0.000689741	0.36314
CTSC	2.48088e-08	0.000832037	0.484524
FGD2	2.56335e-08	0.000859698	0.467533
NSMF	2.63298e-08	0.00088305	0.258705
SNX27	2.7835e-08	0.00093353	0.351125
RASGRP4	2.93727e-08	0.000985103	0.264985
PPM1F	3.03396e-08	0.00101753	0.34419
MRPS28	3.22668e-08	0.00108216	0.335315
GRAMD1A	3.46187e-08	0.00116104	0.481355
DOK3	3.57929e-08	0.00120042	0.318354
TNFRSF1B	3.57987e-08	0.00120062	0.727315
FAM45A	3.61512e-08	0.00121244	0.485749
PANK2	3.72106e-08	0.00124797	0.269377
HK3	3.91602e-08	0.00131336	0.436291
SASH3	4.35661e-08	0.00146112	0.428893
PRKCD	4.37221e-08	0.00146635	0.331474
HLA-E	4.41152e-08	0.00147953	0.532068
ITGA4	4.50875e-08	0.00151214	0.475858
SH3BP2	5.04339e-08	0.00169145	0.540354
GCH1	5.21164e-08	0.00174788	0.596224
BTN3A2	5.50372e-08	0.00184584	0.409088
C1QA	5.6714e-08	0.00190207	0.346732
IFI30	5.90957e-08	0.00198195	0.66955
PPCDC	6.55034e-08	0.00219685	0.304687
GPI	7.38479e-08	0.00247671	0.589351
SCIMP	7.60215e-08	0.00254961	0.402612
PHTF2	7.72455e-08	0.00259066	0.320881
ZFAND2B	7.86422e-08	0.0026375	0.321524
TESC	8.68991e-08	0.00291442	0.42238
CD68	9.25015e-08	0.00310231	0.56362
DGCR6L	9.71778e-08	0.00325915	0.256999
PRAM1	9.80809e-08	0.00328944	0.462009
KLF11	9.88561e-08	0.00331544	0.328976
PCGF5	1.08861e-07	0.00365098	0.386964
C9orf78	1.24288e-07	0.00416838	0.449393
TENT5A	1.30673e-07	0.0043825	0.387346
ASCC2	1.35126e-07	0.00453184	0.358499
RASAL3	1.35963e-07	0.00455994	0.294478
PIK3AP1	1.38707e-07	0.00465195	0.441117
FIBP	1.43857e-07	0.00482467	0.486706
TBXAS1	1.46952e-07	0.00492849	0.559557
TMEM131L	1.53703e-07	0.0051549	0.285944
ITFG1	1.59507e-07	0.00534955	0.279511
CD48	1.60892e-07	0.00539601	0.630412
C1QB	1.62869e-07	0.00546231	0.401736
RARA	1.66061e-07	0.00556937	0.470795
PFN1	1.66274e-07	0.00557651	0.519584
LYL1	1.77185e-07	0.00594244	0.358726
CRYL1	1.82814e-07	0.00613121	0.313104
MNT	1.8483e-07	0.00619884	0.311803
NAAA	1.86462e-07	0.00625356	0.488161
NSUN5	1.90162e-07	0.00637766	0.355698
PECAM1	1.91497e-07	0.00642242	0.654351
RALY	2.03839e-07	0.00683636	0.401009
SOD1	2.04733e-07	0.00686635	0.392233
BIN2	2.18011e-07	0.00731165	0.506194
RAB1B	2.24959e-07	0.00754469	0.386158
SLC7A7	2.30038e-07	0.00771502	0.502899
LILRA5	2.30108e-07	0.00771736	0.615032
ARHGDIB	2.47987e-07	0.00831699	0.607212
WASF2	2.61895e-07	0.00878345	0.522538
PFKL	2.66026e-07	0.00892199	0.37932
PITPNC1	2.67245e-07	0.00896286	0.296207
PILRA	2.83398e-07	0.00950459	0.617041
SORT1	2.84862e-07	0.00955369	0.348321
PSMB10	2.86441e-07	0.00960667	0.552131
TNFSF10	2.9767e-07	0.00998326	0.659279
CSTB	3.10805e-07	0.0104238	0.636727
CARD16	3.25098e-07	0.0109031	0.525443
NUP210	3.38713e-07	0.0113598	0.311024
MYOF	3.63351e-07	0.0121861	0.406868
RABL6	4.07951e-07	0.0136819	0.376142
ADGRE2	4.08083e-07	0.0136863	0.494591
MRPL18	4.36645e-07	0.0146442	0.344535
EEF1A1	4.39136e-07	0.0147278	0.406368
PTPRC	4.6064e-07	0.015449	0.560801
DGLUCY	4.85161e-07	0.0162713	0.266032
TSPAN32	4.93e-07	0.0165342	0.32567
UNC50	4.99355e-07	0.0167474	0.26464
NDUFA13	5.07676e-07	0.0170264	0.417646
NUCB1	5.49985e-07	0.0184454	0.420258
QDPR	5.57579e-07	0.0187001	0.259371
BFAR	6.03404e-07	0.020237	0.327882
TTYH3	6.09809e-07	0.0204518	0.425261
SBF2	6.28678e-07	0.0210846	0.254074
CCDC85B	6.60037e-07	0.0221363	0.572026
IER5	6.78682e-07	0.0227617	0.39625
PTP4A2	7.07795e-07	0.023738	0.560577
PRPF40A	7.35873e-07	0.0246797	0.281911
DAP3	7.44148e-07	0.0249572	0.38288
CFD	7.51464e-07	0.0252026	0.620479
CCM2	7.57348e-07	0.0253999	0.28735
TRAF3IP3	8.11776e-07	0.0272253	0.276866
TBC1D8	8.35962e-07	0.0280365	0.395135
ST3GAL5	8.45401e-07	0.028353	0.251125
CDK2AP2	8.55837e-07	0.028703	0.35587
COX20	8.60817e-07	0.0288701	0.39671
ZNF217	8.88873e-07	0.029811	0.339505
C3AR1	9.35986e-07	0.0313911	0.260592
RBMX2	9.38434e-07	0.0314732	0.258466
HK1	9.71182e-07	0.0325715	0.439388
KLF3	9.87792e-07	0.0331286	0.385086
CLCN7	1.02453e-06	0.0343608	0.307999
UCP2	1.06078e-06	0.0355763	0.544614
GIMAP2	1.07162e-06	0.03594	0.354291
THOC2	1.07749e-06	0.0361368	0.292737
KLF13	1.08721e-06	0.0364629	0.33382
HMGN2	1.16689e-06	0.0391351	0.514615
TMEM134	1.19024e-06	0.0399184	0.274544
CNIH4	1.21312e-06	0.0406858	0.271778
UBLCP1	1.27053e-06	0.0426109	0.341636
GRK3	1.27671e-06	0.0428182	0.274384
SSBP4	1.35078e-06	0.0453024	0.271312
HVCN1	1.35369e-06	0.0453999	0.338972
ABCC3	1.37171e-06	0.0460046	0.324297
PLEKHJ1	1.40041e-06	0.0469669	0.311405
