# Supplementary material for: Single-cell landscape of immunocytes in patients with extrahepatic cholangiocarcinoma
Source: J Transl Med. 2022 May 13;20:210. doi: 10.1186/s12967-022-03424-5 (PMC9103331; doi:10.1186/s12967-022-03424-5)
Supplement: Supplementary file 11 — Additional file 11. Table S9. The count of receptor-ligand interactions. [file 12967_2022_3424_MOESM11_ESM.xlsx]

## Sheet: Sheet1
SOURCE	TARGET	count
C6-Mye	C7-Mye	137
C7-Mye	C6-Mye	137
C1-Mye	C6-Mye	118
C6-Mye	C1-Mye	118
C6-Mye	C8-Mye	115
C8-Mye	C6-Mye	115
C1-Mye	C7-Mye	106
C5-Mye	C6-Mye	106
C6-Mye	C5-Mye	106
C7-Mye	C1-Mye	106
C7-Mye	C8-Mye	106
C8-Mye	C7-Mye	106
C3-Mye	C6-Mye	97
C6-Mye	C3-Mye	97
C6-Mye	C5-CD4	95
C5-CD4	C6-Mye	95
C4-Mye	C6-Mye	93
C5-Mye	C7-Mye	93
C6-Mye	C4-Mye	93
C6-Mye	C4-CD8	93
C7-Mye	C5-Mye	93
C4-CD8	C6-Mye	93
C1-Mye	C8-Mye	88
C8-Mye	C1-Mye	88
C4-Mye	C7-Mye	85
C7-Mye	C4-Mye	85
C3-Mye	C7-Mye	83
C6-Mye	C6-CD8	83
C7-Mye	C3-Mye	83
C6-CD8	C6-Mye	83
C5-Mye	C8-Mye	82
C8-Mye	C5-Mye	82
C1-Mye	C5-Mye	81
C5-Mye	C1-Mye	81
C6-Mye	C4-CD4	78
C6-Mye	C5-CD8	78
C4-CD4	C6-Mye	78
C5-CD8	C6-Mye	78
C6-Mye	C6-Mye	76
C7-Mye	C5-CD4	75
C5-CD4	C7-Mye	75
C1-Mye	C4-Mye	72
C3-Mye	C8-Mye	72
C4-Mye	C1-Mye	72
C6-Mye	C1-CD8	72
C8-Mye	C3-Mye	72
C1-CD8	C6-Mye	72
C7-Mye	C4-CD8	70
C4-CD8	C7-Mye	70
C1-Mye	C3-Mye	69
C3-Mye	C1-Mye	69
C4-Mye	C8-Mye	69
C8-Mye	C4-Mye	69
C1-Mye	C5-CD4	68
C7-Mye	C6-CD8	68
C5-CD4	C1-Mye	68
C6-CD8	C7-Mye	68
C3-Mye	C5-Mye	67
C5-Mye	C3-Mye	67
C6-Mye	C1-CD4	67
C1-CD4	C6-Mye	67
C8-Mye	C6-CD8	65
C6-CD8	C8-Mye	65
C7-Mye	C7-Mye	64
C7-Mye	C4-CD4	64
C8-Mye	C5-CD8	64
C4-CD4	C7-Mye	64
C5-CD8	C8-Mye	64
C4-Mye	C5-Mye	63
C5-Mye	C4-Mye	63
C6-Mye	C3-CD8	63
C8-Mye	C4-CD8	63
C3-CD8	C6-Mye	63
C4-CD8	C8-Mye	63
C7-Mye	C5-CD8	62
C8-Mye	C5-CD4	62
C5-CD4	C8-Mye	62
C5-CD8	C7-Mye	62
C1-Mye	C4-CD8	60
C4-CD8	C1-Mye	60
C7-Mye	C1-CD8	58
C1-CD8	C7-Mye	58
C1-Mye	C4-CD4	56
C4-CD4	C1-Mye	56
C1-Mye	C5-CD8	55
C5-CD8	C1-Mye	55
C6-Mye	C6-CD8	52
C6-CD8	C6-Mye	52
C5-Mye	C5-CD4	51
C6-Mye	C2-CD8	51
C7-Mye	C1-CD4	51
C1-CD4	C7-Mye	51
C5-CD4	C5-Mye	51
C2-CD8	C6-Mye	51
C1-Mye	C6-CD8	50
C5-Mye	C6-CD8	50
C8-Mye	C1-CD8	50
C1-CD8	C8-Mye	50
C6-CD8	C1-Mye	50
C6-CD8	C5-Mye	50
C1-Mye	C1-CD4	49
C5-Mye	C5-CD8	49
C8-Mye	C4-CD4	49
C1-CD4	C1-Mye	49
C4-CD4	C8-Mye	49
C5-CD8	C5-Mye	49
C1-Mye	C1-CD8	48
C3-Mye	C4-Mye	48
C4-Mye	C3-Mye	48
C6-Mye	C2-CD4	48
C7-Mye	C3-CD8	48
C8-Mye	C3-CD8	48
C2-CD4	C6-Mye	48
C1-CD8	C1-Mye	48
C3-CD8	C7-Mye	48
C3-CD8	C8-Mye	48
C5-Mye	C4-CD8	47
C8-Mye	C8-Mye	47
C4-CD8	C5-Mye	47
C6-Mye	C7-CD8	46
C7-CD8	C6-Mye	46
C1-Mye	C1-Mye	45
C3-Mye	C5-CD4	45
C4-Mye	C5-CD4	45
C5-CD4	C3-Mye	45
C5-CD4	C4-Mye	45
C5-Mye	C4-CD4	44
C8-Mye	C2-CD8	44
C8-Mye	C6-CD8	44
C4-CD4	C5-Mye	44
C2-CD8	C8-Mye	44
C6-CD8	C8-Mye	44
C7-Mye	C2-CD8	43
C8-Mye	C1-CD4	43
C1-CD4	C8-Mye	43
C2-CD8	C7-Mye	43
C3-Mye	C4-CD8	42
C4-Mye	C4-CD8	42
C5-Mye	C1-CD8	42
C6-Mye	C3-CD4	42
C3-CD4	C6-Mye	42
C1-CD8	C5-Mye	42
C4-CD8	C3-Mye	42
C4-CD8	C4-Mye	42
C7-Mye	C6-CD8	40
C6-CD8	C7-Mye	40
C3-Mye	C4-CD4	39
C5-Mye	C5-Mye	39
C4-CD4	C3-Mye	39
C4-Mye	C5-CD8	38
C5-CD4	C4-CD8	38
C4-CD8	C5-CD4	38
C5-CD8	C4-Mye	38
C1-Mye	C2-CD8	37
C1-Mye	C3-CD8	37
C3-Mye	C5-CD8	37
C5-Mye	C2-CD8	37
C7-Mye	C2-CD4	37
C2-CD4	C7-Mye	37
C5-CD4	C6-CD8	37
C2-CD8	C1-Mye	37
C2-CD8	C5-Mye	37
C3-CD8	C1-Mye	37
C5-CD8	C3-Mye	37
C6-CD8	C5-CD4	37
C3-Mye	C6-CD8	36
C4-Mye	C4-CD4	36
C5-Mye	C3-CD8	36
C4-CD4	C4-Mye	36
C3-CD8	C5-Mye	36
C6-CD8	C3-Mye	36
C4-CD8	C6-CD8	35
C6-CD8	C4-CD8	35
C4-Mye	C1-CD4	34
C7-Mye	C3-CD4	34
C7-Mye	C7-CD8	34
C8-Mye	C2-CD4	34
C1-CD4	C4-Mye	34
C2-CD4	C8-Mye	34
C3-CD4	C7-Mye	34
C7-CD8	C7-Mye	34
C3-Mye	C1-CD8	33
C5-Mye	C1-CD4	33
C1-CD4	C5-Mye	33
C5-CD4	C1-CD8	33
C1-CD8	C3-Mye	33
C1-CD8	C5-CD4	33
C1-Mye	C2-CD4	32
C8-Mye	C7-CD8	32
C2-CD4	C1-Mye	32
C4-CD4	C6-CD8	32
C6-CD8	C4-CD4	32
C7-CD8	C8-Mye	32
C1-Mye	C6-CD8	31
C3-Mye	C1-CD4	31
C4-Mye	C1-CD8	31
C1-CD4	C3-Mye	31
C4-CD4	C4-CD8	31
C1-CD8	C4-Mye	31
C4-CD8	C4-CD4	31
C6-CD8	C1-Mye	31
C5-Mye	C6-CD8	30
C8-Mye	C3-CD4	30
C3-CD4	C8-Mye	30
C5-CD4	C5-CD8	30
C5-CD8	C5-CD4	30
C6-CD8	C5-Mye	30
C2-Mye	C7-Mye	29
C7-Mye	C2-Mye	29
C1-CD4	C6-CD8	29
C1-CD8	C4-CD8	29
C4-CD8	C1-CD8	29
C4-CD8	C5-CD8	29
C5-CD8	C4-CD8	29
C6-CD8	C1-CD4	29
C1-Mye	C3-CD4	28
C1-Mye	C7-CD8	28
C4-Mye	C6-CD8	28
C5-Mye	C2-CD4	28
C2-CD4	C5-Mye	28
C3-CD4	C1-Mye	28
C6-CD8	C4-Mye	28
C7-CD8	C1-Mye	28
C4-CD4	C5-CD4	27
C5-CD4	C4-CD4	27
C3-Mye	C2-CD4	26
C5-Mye	C3-CD4	26
C2-CD4	C3-Mye	26
C3-CD4	C5-Mye	26
C1-CD8	C6-CD8	26
C2-CD8	C4-CD8	26
C4-CD8	C2-CD8	26
C6-CD8	C1-CD8	26
C2-Mye	C6-Mye	25
C3-Mye	C2-CD8	25
C4-Mye	C4-Mye	25
C4-Mye	C2-CD8	25
C6-Mye	C2-Mye	25
C5-CD4	C6-CD8	25
C2-CD8	C3-Mye	25
C2-CD8	C4-Mye	25
C3-CD8	C4-CD8	25
C4-CD8	C3-CD8	25
C4-CD8	C6-CD8	25
C6-CD8	C5-CD4	25
C6-CD8	C4-CD8	25
C3-Mye	C3-Mye	24
C3-Mye	C6-CD8	24
C4-Mye	C3-CD8	24
C4-CD4	C1-CD8	24
C1-CD8	C4-CD4	24
C3-CD8	C4-Mye	24
C6-CD8	C3-Mye	24
C2-Mye	C5-Mye	23
C3-Mye	C3-CD8	23
C3-Mye	C7-CD8	23
C5-Mye	C2-Mye	23
C4-CD4	C5-CD8	23
C5-CD4	C3-CD8	23
C3-CD8	C3-Mye	23
C3-CD8	C5-CD4	23
C5-CD8	C4-CD4	23
C7-CD8	C3-Mye	23
C5-Mye	C7-CD8	22
C1-CD4	C5-CD8	22
C5-CD8	C1-CD4	22
C7-CD8	C5-Mye	22
C4-Mye	C2-CD4	21
C4-Mye	C3-CD4	21
C4-Mye	C6-CD8	21
C1-CD4	C4-CD8	21
C2-CD4	C4-Mye	21
C3-CD4	C4-Mye	21
C4-CD4	C3-CD8	21
C4-CD4	C6-CD8	21
C5-CD4	C2-CD8	21
C1-CD8	C5-CD8	21
C1-CD8	C6-CD8	21
C2-CD8	C5-CD4	21
C3-CD8	C4-CD4	21
C3-CD8	C6-CD8	21
C4-CD8	C1-CD4	21
C5-CD8	C1-CD8	21
C5-CD8	C6-CD8	21
C6-CD8	C5-CD8	21
C6-CD8	C4-Mye	21
C6-CD8	C4-CD4	21
C6-CD8	C1-CD8	21
C6-CD8	C3-CD8	21
C3-Mye	C3-CD4	20
C1-CD4	C5-CD4	20
C3-CD4	C3-Mye	20
C5-CD4	C1-CD4	20
C5-CD8	C6-CD8	20
C6-CD8	C5-CD8	20
C4-Mye	C7-CD8	19
C1-CD4	C4-CD4	19
C4-CD4	C1-CD4	19
C2-CD8	C6-CD8	19
C2-CD8	C6-CD8	19
C6-CD8	C2-CD8	19
C7-CD8	C4-Mye	19
C6-CD8	C2-CD8	19
C2-Mye	C8-Mye	18
C8-Mye	C2-Mye	18
C1-CD4	C3-CD8	18
C3-CD4	C6-CD8	18
C1-CD8	C2-CD8	18
C1-CD8	C3-CD8	18
C2-CD8	C1-CD8	18
C3-CD8	C1-CD4	18
C3-CD8	C1-CD8	18
C6-CD8	C3-CD4	18
C6-CD8	C6-CD8	18
C6-CD8	C6-CD8	18
C1-CD4	C1-CD8	17
C1-CD4	C6-CD8	17
C5-CD4	C5-CD4	17
C1-CD8	C1-CD4	17
C3-CD8	C5-CD8	17
C3-CD8	C6-CD8	17
C4-CD8	C4-CD8	17
C5-CD8	C3-CD8	17
C6-CD8	C3-CD8	17
C6-CD8	C1-CD4	17
C4-CD4	C2-CD8	16
C2-CD8	C4-CD4	16
C1-Mye	C2-Mye	15
C2-Mye	C1-Mye	15
C3-CD4	C4-CD8	15
C2-CD8	C3-CD8	15
C3-CD8	C2-CD8	15
C4-CD8	C3-CD4	15
C6-CD8	C7-CD8	15
C7-CD8	C6-CD8	15
C1-CD4	C2-CD8	14
C3-CD4	C3-CD8	14
C3-CD4	C6-CD8	14
C4-CD4	C4-CD4	14
C2-CD8	C1-CD4	14
C3-CD8	C3-CD4	14
C7-CD8	C6-CD8	14
C6-CD8	C3-CD4	14
C6-CD8	C7-CD8	14
C6-CD8	C6-CD8	14
C2-Mye	C5-CD4	13
C3-CD4	C5-CD8	13
C5-CD4	C2-Mye	13
C2-CD8	C5-CD8	13
C4-CD8	C7-CD8	13
C5-CD8	C3-CD4	13
C5-CD8	C2-CD8	13
C5-CD8	C7-CD8	13
C7-CD8	C4-CD8	13
C7-CD8	C5-CD8	13
C3-CD4	C4-CD4	12
C4-CD4	C3-CD4	12
C2-CD4	C4-CD4	11
C2-CD4	C5-CD4	11
C2-CD4	C6-CD8	11
C3-CD4	C5-CD4	11
C3-CD4	C1-CD8	11
C4-CD4	C2-CD4	11
C5-CD4	C2-CD4	11
C5-CD4	C3-CD4	11
C1-CD8	C3-CD4	11
C1-CD8	C1-CD8	11
C3-CD8	C7-CD8	11
C5-CD8	C5-CD8	11
C6-CD8	C2-CD4	11
C7-CD8	C3-CD8	11
C2-Mye	C4-CD8	10
C4-CD8	C2-Mye	10
C5-CD4	C7-CD8	9
C1-CD8	C7-CD8	9
C7-CD8	C5-CD4	9
C7-CD8	C1-CD8	9
C2-Mye	C4-Mye	8
C4-Mye	C2-Mye	8
C2-CD4	C4-CD8	8
C2-CD4	C6-CD8	8
C3-CD4	C2-CD8	8
C4-CD4	C7-CD8	8
C2-CD8	C3-CD4	8
C2-CD8	C7-CD8	8
C3-CD8	C3-CD8	8
C4-CD8	C2-CD4	8
C6-CD8	C6-CD8	8
C7-CD8	C4-CD4	8
C7-CD8	C2-CD8	8
C6-CD8	C2-CD4	8
C2-Mye	C3-Mye	7
C2-Mye	C5-CD8	7
C3-Mye	C2-Mye	7
C1-CD4	C1-CD4	7
C1-CD4	C3-CD4	7
C2-CD4	C1-CD8	7
C3-CD4	C1-CD4	7
C1-CD8	C2-CD4	7
C5-CD8	C2-Mye	7
C2-Mye	C1-CD4	6
C2-Mye	C4-CD4	6
C2-Mye	C1-CD8	6
C1-CD4	C2-Mye	6
C1-CD4	C2-CD4	6
C1-CD4	C7-CD8	6
C2-CD4	C1-CD4	6
C2-CD4	C5-CD8	6
C3-CD4	C7-CD8	6
C4-CD4	C2-Mye	6
C1-CD8	C2-Mye	6
C2-CD8	C2-CD8	6
C5-CD8	C2-CD4	6
C7-CD8	C1-CD4	6
C7-CD8	C3-CD4	6
C2-CD4	C3-CD4	5
C2-CD4	C2-CD8	5
C2-CD4	C3-CD8	5
C2-CD4	C7-CD8	5
C3-CD4	C2-CD4	5
C2-CD8	C2-CD4	5
C3-CD8	C2-CD4	5
C7-CD8	C2-CD4	5
C2-Mye	C6-CD8	4
C6-CD8	C2-Mye	4
C2-Mye	C3-CD4	3
C2-Mye	C2-CD8	3
C2-Mye	C6-CD8	3
C3-CD4	C2-Mye	3
C3-CD4	C3-CD4	3
C2-CD8	C2-Mye	3
C7-CD8	C7-CD8	3
C6-CD8	C2-Mye	3
C2-Mye	C2-CD4	2
C2-Mye	C3-CD8	2
C2-Mye	C7-CD8	2
C2-CD4	C2-Mye	2
C3-CD8	C2-Mye	2
C7-CD8	C2-Mye	2
C2-CD4	C2-CD4	1
C2-Mye	C2-Mye	0
